# Supplementary material for: Genomic divergence between nine- and three-spined sticklebacks
Source: BMC Genomics. 2013 Nov 5;14(1):756. doi: 10.1186/1471-2164-14-756 (PMC4046692; doi:10.1186/1471-2164-14-756)
Supplement: Supplementary file 3 — Additional file 3: Table S3: Results from pairwise Ka/Ks calculation for detection of positive selection between nine- (9SS) and three-spined (3SS) sticklebacks; Table S4. Results from a branch-site test for positive selection; Table S5. Direction of Selection (DoS) from the MK test; Table S6. GO term enrichment test of the genes with adaptive evolution between nine- and three-spined sticklebacks using GOSSIP; Table S7. Genes with SNPs between ecotypes; Table S8. Fixed genotype differences between ecotypes; Table S9. SSRs in unigenes of nine-spined stickleback. (XLSX 116 KB) [file 12864_2013_5474_MOESM3_ESM.xlsx]

## Sheet: Sheet1
Table 3: Results from pairwise Ka/Ks calculation for detection of positive selection between nine- (9SS) and three-spined (3SS) sticklebacks.						Table 4: Results from a branch-site test for positive selection. a) Genes putatively under positive selection in the nine-spined stickleback lineage, b) in the three-spined stickleback lineage, and c) in the ancestral stickleback lineage.								Table 5: Direction of Selection (DoS) from the MK test. Genes putatively under positive selection in sticklebacks based on the proportions of nonsynonymous (n) and synonymous (s) divergence (D) and polymorphisms (P). The DoS is an indication of positive (>0) and negative (<0) selection.												Table 6: GO term enrichment test of the 165 genes with adaptive evolution between nine- and three-spined sticklebacks using GOSSIP. GO terms were considered to be overrepresented when Family wise error rate (FWER) < 0.05.										Table 7: Genes with SNPs between ecotypes. NS, S and UTR represent nonsynonymous, synonymous and UTR SNPs respectively. NS_fixed, S_fixed and UTR_fixed refer to SNPs producing a different genotype between ecotypes present in both tissues - genes without any such SNPs have "-" instead. Length is the number of coding region bp analyzed. Other "unigenes" without SNPs are not shown.													Table 8: Fixed genotype differences between ecotypes. Position in the aligned contig is shown, as well as the fixed genotypes for each ecotype, and whether the SNP affects a synonymous (S), nonsynonymous (NS) or UTR (UTR) position. Note that position and genotype refer to the contig sequence and has not been corrected for strand/direction after aligning to the three-spined stickleback gene.
						a)
3SS_gene_ID	3SS_protein_ID	9SS_contig_ID				3SS_gene_ID	3SS_protein_ID	9SS_contig_ID	p-value	q-value				3SS_gene_ID	3SS_protein_ID	9SS_contig_ID	Dn	Ds	Pn	Ps	DoS	p-value				GO Term	Name	FDR (False discovery rate)	FWER (Family wise error rate)	single test p-Value	GO terms in Test Set	GO terms in Reference Set				3SS_gene_ID	3SS_protein_ID	9SS_contig_ID	NS	S	UTR	NS_fixed	S_fixed	UTR_fixed	Length				3SS_gene_ID
ENSGACG00000000007	ENSGACP00000000007	contig01212				ENSGACG00000005222	ENSGACP00000006912	contig06703	7.55594e-08	0.000185725				ENSGACG00000017583	ENSGACP00000023245	contig05296	47	6	0	1	0.886792	0.00890904				6414	translational elongation	3.0128e-05	7.53198e-06	1.61623e-07	5	12				ENSGACG00000013533	ENSGACP00000017944	contig00677	3	0	0	3	0	0	244				ENSGACG00000013533
ENSGACG00000000076	ENSGACP00000000093	contig07774				ENSGACG00000017751	ENSGACP00000023466	contig05660	4.23422e-06	0.0037869				ENSGACG00000011584	ENSGACP00000015320	contig05699	76	12	0	1	0.863636	0.0150331				9059	macromolecule biosynthesis	0.00156474	0.000782065	1.35032e-05	12	324				ENSGACG00000007767	ENSGACP00000010309	contig01192	5	3	0	2	2	0	737				ENSGACG00000013533
ENSGACG00000000097	ENSGACP00000000120	contig03226				ENSGACG00000020072	ENSGACP00000026518	contig05257	4.62193e-06	0.0037869				ENSGACG00000000288	ENSGACP00000000367	contig05767	29	5	0	1	0.852941	0.0257089				6412	protein biosynthesis	0.00289861	0.0021716	4.22697e-05	11	307				ENSGACG00000013533	ENSGACP00000017944	contig00679	1	2	0	1	2	0	257
ENSGACG00000000247	ENSGACP00000000315	contig08324				ENSGACG00000016184	ENSGACP00000021357	contig07750	8.36123e-06	0.00513798				ENSGACG00000003923	ENSGACP00000005143	contig03186	36	8	0	1	0.818182	0.0431144				43037	translation	0.00615629	0.00613742	7.25589e-05	6	83				ENSGACG00000017247	ENSGACP00000022781	contig05701	2	2	0	1	1	0	1059				ENSGACG00000013533
ENSGACG00000000576	ENSGACP00000000742	contig00800				ENSGACG00000009137	ENSGACP00000012059	contig03167	1.59003e-05	0.00656799				ENSGACG00000018379	ENSGACP00000024298	contig05034	44	11	0	2	0.8	0.00808123				44249	cellular biosynthesis	0.00700805	0.00872188	0.000134722	12	414				ENSGACG00000013533	ENSGACP00000017944	contig00674	3	0	0	1	0	0	277
ENSGACG00000000835	ENSGACP00000001080	contig04310				ENSGACG00000013073	ENSGACP00000017309	contig06399	1.6503e-05	0.00656799				ENSGACG00000007507	ENSGACP00000009965	contig02944	70	19	0	2	0.786517	0.00903204				7582	physiological process	0.007284	0.0108667	0.000177952	64	5659				ENSGACG00000003157	ENSGACP00000004170	contig01506	1	0	1	1	0	0	378
ENSGACG00000001133	ENSGACP00000001471	contig05013				ENSGACG00000018333	ENSGACP00000024239	contig06043	1.87046e-05	0.00656799				ENSGACG00000004544	ENSGACP00000006002	contig01427	40	11	0	2	0.784314	0.0114431				43170	macromolecule metabolism	0.0106108	0.0191494	0.000262028	31	2058				ENSGACG00000011531	ENSGACP00000015252	contig03324	1	0	0	1	0	0	676				ENSGACG00000013533
ENSGACG00000001319	ENSGACP00000001715	contig06758				ENSGACG00000005380	ENSGACP00000007134	contig05452	8.48179e-05	0.0260603				ENSGACG00000005690	ENSGACP00000007513	contig00650	22	7	0	2	0.758621	0.022251				9058	biosynthesis	0.0106108	0.022429	0.000333232	12	458				ENSGACG00000003771	ENSGACP00000004980	contig05258	2	1	0	1	0	0	2068
ENSGACG00000001412	ENSGACP00000001829	contig08330				ENSGACG00000019847	ENSGACP00000026233	contig06021	0.000303718	0.0829488				ENSGACG00000007507	ENSGACP00000009965	contig02943	39	13	0	3	0.75	0.00541793				15980	energy derivation by oxidation of organic compounds	0.0106108	0.023592	0.000360076	4	39				ENSGACG00000013533	ENSGACP00000017950	contig00676	3	3	0	0	2	0	665
ENSGACG00000001447	ENSGACP00000001872	contig00787				ENSGACG00000003914	ENSGACP00000005137	contig07578	0.000418743	0.102927				ENSGACG00000014054	ENSGACP00000018579	contig02030	33	20	0	3	0.622642	0.0329574				50875	cellular physiological process	0.0202004	0.0520831	0.000758888	55	4820				ENSGACG00000004053	ENSGACP00000005351	contig02217	0	3	3	0	2	0	1285				ENSGACG00000010148
ENSGACG00000001447	ENSGACP00000001872	contig00796				ENSGACG00000011959	ENSGACP00000015831	contig06799	0.000843148	0.188405				ENSGACG00000020104	ENSGACP00000026562	contig01005	68	33	1	5	0.506601	0.0117593				44260	cellular macromolecule metabolism	0.0202004	0.054039	0.000815405	28	1900				ENSGACG00000013952	ENSGACP00000018429	contig04586	0	3	0	0	2	0	1204
ENSGACG00000001733	ENSGACP00000002266	contig00873				ENSGACG00000007581	ENSGACP00000010075	contig05483	0.00094632	0.193838				ENSGACG00000001733	ENSGACP00000002266	contig00873	223	73	1	3	0.503378	0.0214865				6091	generation of precursor metabolites and energy	0.0307868	0.0937625	0.00145089	4	58				ENSGACG00000005605	ENSGACP00000007411	contig04681	0	3	0	0	2	0	326
ENSGACG00000001812	ENSGACP00000002351	contig00784				ENSGACG00000017332	ENSGACP00000022890	contig08158	0.00152866	0.289035				ENSGACG00000011270	ENSGACP00000014945	contig05677	22	1	1	1	0.456522	0.0224534				5975	carbohydrate metabolism	0.0307868	0.0952229	0.001498	7	206				ENSGACG00000007396	ENSGACP00000009904	contig04978	0	3	2	0	2	1	984				ENSGACG00000007767
ENSGACG00000001447	ENSGACP00000002351	contig01969				ENSGACG00000009167	ENSGACP00000012105	contig05342	0.00178899	0.314096				ENSGACG00000018328	ENSGACP00000024232	contig06054	33	2	1	1	0.442857	0.0256424				4869	cysteine protease inhibitor activity	0.0322192	0.132539	0.00215217	2	7				ENSGACG00000007836	ENSGACP00000010430	contig05313	0	5	0	0	2	0	1192
ENSGACG00000001447	ENSGACP00000002351	contig06951				ENSGACG00000003361	ENSGACP00000004433	contig03345	0.00376351	0.616713				ENSGACG00000008575	ENSGACP00000011337	contig06141	30	4	2	2	0.382353	0.0472898				44262	cellular carbohydrate metabolism	0.0322192	0.138758	0.00239358	4	67				ENSGACG00000000648	ENSGACP00000000836	contig01357	0	1	0	0	1	0	114
ENSGACG00000001447	ENSGACP00000002351	contig07126				ENSGACG00000002606	ENSGACP00000003422	contig03308	0.0040265	0.618571				ENSGACG00000003771	ENSGACP00000004980	contig05258	62	2	2	1	0.302083	0.0134112				6096	glycolysis	0.0322192	0.140472	0.002409	3	31				ENSGACG00000011044	ENSGACP00000014606	contig01627	0	1	4	0	1	0	649
ENSGACG00000001818	ENSGACP00000002358	contig00794				ENSGACG00000017494	ENSGACP00000023115	contig05120	0.00491756	0.711022				ENSGACG00000018530	ENSGACP00000024500	contig06492	1	16	0	1	0.0588235	0.0458755				19320	hexose catabolism	0.0322192	0.148813	0.00261981	3	32				ENSGACG00000008487	ENSGACP00000011262	contig01675	0	3	0	0	1	0	573				ENSGACG00000000648
ENSGACG00000001824	ENSGACP00000002364	contig03225				ENSGACG00000011044	ENSGACP00000014606	contig01627	0.00734165	1				ENSGACG00000018298	ENSGACP00000024185	contig06908	1	17	0	1	0.0555556	0.0395547				46164	alcohol catabolism	0.0322192	0.148813	0.00261981	3	32				ENSGACG00000006018	ENSGACP00000007967	contig02539	0	1	0	0	1	0	803				ENSGACG00000003157
ENSGACG00000002588	ENSGACP00000003384	contig05898				ENSGACG00000005504	ENSGACP00000007284	contig08279	0.00902928	1				ENSGACG00000002175	ENSGACP00000002832	contig06583	1	15	12	28	-0.2375	0.0572106				46365	monosaccharide catabolism	0.0322192	0.148813	0.00261981	3	32				ENSGACG00000014885	ENSGACP00000019653	contig05062	0	1	1	0	1	0	339				ENSGACG00000011044
ENSGACG00000002693	ENSGACP00000003527	contig04905				ENSGACG00000017128	ENSGACP00000022630	contig05295	0.0100889	1				ENSGACG00000006838	ENSGACP00000009054	contig01566	5	18	5	2	-0.496894	0.0146114				6007	glucose catabolism	0.0322192	0.148813	0.00261981	3	32				ENSGACG00000004710	ENSGACP00000006228	contig05230	1	3	4	0	1	1	1500				ENSGACG00000008487
ENSGACG00000003935	ENSGACP00000005165	contig04412				ENSGACG00000010801	ENSGACP00000014299	contig02535	0.0102121	1				ENSGACG00000019739	ENSGACP00000026092	contig05325	0	28	1	1	-0.5	0.000141448				6006	glucose metabolism	0.0360712	0.172554	0.00307477	3	34				ENSGACG00000005108	ENSGACP00000006777	contig05264	1	3	1	0	1	0	1593				ENSGACG00000004053
ENSGACG00000004625	ENSGACP00000006146	contig04063				ENSGACG00000005396	ENSGACP00000007163	contig03104	0.0108782	1				ENSGACG00000005083	ENSGACP00000006749	contig01962	47	64	3	0	-0.576577	0.0470448				44275	cellular carbohydrate catabolism	0.0372225	0.192715	0.0033193	3	35				ENSGACG00000014640	ENSGACP00000019332	contig06032	0	2	0	0	1	0	718
ENSGACG00000004816	ENSGACP00000006361	contig01715				ENSGACG00000003471	ENSGACP00000004581	contig05612	0.0205234	1				ENSGACG00000002813	ENSGACP00000003729	contig05229	4	52	2	1	-0.595238	0.000889878				16052	carbohydrate catabolism	0.0372225	0.192715	0.0033193	3	35				ENSGACG00000002394	ENSGACP00000003117	contig07505	0	1	0	0	1	0	321				ENSGACG00000006018
ENSGACG00000004816	ENSGACP00000006361	contig01716				ENSGACG00000016513	ENSGACP00000021816	contig07439	0.0226615	1				ENSGACG00000013533	ENSGACP00000017944	contig00674	7	12	3	0	-0.631579	0.0411842				6092	main pathways of carbohydrate metabolism	0.0385351	0.206473	0.0038433	3	37				ENSGACG00000010148	ENSGACP00000013397	contig00845	0	0	3	0	0	3	633				ENSGACG00000011531
ENSGACG00000005692	ENSGACP00000007504	contig00792				ENSGACG00000010517	ENSGACP00000013930	contig06581	0.0259147	1				ENSGACG00000012853	ENSGACP00000017004	contig01611	1	5	4	1	-0.633333	0.135573				19318	hexose metabolism	0.0406224	0.224277	0.0041231	3	38				ENSGACG00000010754	ENSGACP00000014228	contig04478	1	0	6	0	0	2	1435				ENSGACG00000010754
ENSGACG00000005690	ENSGACP00000007513	contig00640				ENSGACG00000008575	ENSGACP00000011337	contig06141	0.0295537	1				ENSGACG00000004166	ENSGACP00000005504	contig03481	8	14	4	0	-0.636364	0.0188524				5996	monosaccharide metabolism	0.0430998	0.244395	0.00471911	3	40				ENSGACG00000007744	ENSGACP00000010306	contig04966	0	1	2	0	0	1	1006
ENSGACG00000004816	ENSGACP00000007513	contig00645				ENSGACG00000012503	ENSGACP00000016558	contig08270	0.0297028	1				ENSGACG00000007811	ENSGACP00000010356	contig05294	20	44	2	0	-0.6875	0.042254				8152	metabolism	0.169724	0.699081	0.00800982	45	4105				ENSGACG00000016600	ENSGACP00000021938	contig05236	0	2	3	0	0	1	1576				ENSGACG00000013952
ENSGACG00000004816	ENSGACP00000007513	contig00650				ENSGACG00000014333	ENSGACP00000018910	contig03927	0.0339305	1				ENSGACG00000016669	ENSGACP00000022030	contig06337	9	20	2	0	-0.689655	0.048657				44267	cellular protein metabolism	0.169724	0.71462	0.00947278	24	1835				ENSGACG00000004672	ENSGACP00000006177	contig05259	0	0	3	0	0	1	690
ENSGACG00000005701	ENSGACP00000007523	contig00635				ENSGACG00000002418	ENSGACP00000003157	contig07191	0.0426772	1				ENSGACG00000008411	ENSGACP00000011132	contig06869	0	16	3	1	-0.75	0.00293404				6066	alcohol metabolism	0.169724	0.726728	0.010332	3	54				ENSGACG00000009711	ENSGACP00000012873	contig00017	0	1	0	-	-	-	131				ENSGACG00000005605
ENSGACG00000005715	ENSGACP00000007542	contig06937				ENSGACG00000018995	ENSGACP00000025114	contig06027	0.0434055	1				ENSGACG00000011880	ENSGACP00000015854	contig01667	9	38	1	0	-0.808511	0.0488398				19538	protein metabolism	0.169724	0.727078	0.0103606	24	1849				ENSGACG00000009711	ENSGACP00000012878	contig00028	0	0	3	-	-	-	290
ENSGACG00000006008	ENSGACP00000007958	contig04427				ENSGACG00000002720	ENSGACP00000003565	contig07342	0.045233	1				ENSGACG00000010754	ENSGACP00000014228	contig04478	10	45	1	0	-0.818182	0.0412604				6869	lipid transport	0.169724	0.73193	0.010733	2	18				ENSGACG00000009711	ENSGACP00000012856	contig00038	5	9	17	-	-	-	1277				ENSGACG00000007744
ENSGACG00000006202	ENSGACP00000008214	contig03607				ENSGACG00000009637	ENSGACP00000012719	contig02718	0.0486782	1				ENSGACG00000005247	ENSGACP00000006976	contig06330	9	45	1	0	-0.833333	0.0322844				4866	endopeptidase inhibitor activity	0.172267	0.758897	0.0129158	2	20				ENSGACG00000009711	ENSGACP00000012856	contig00092	0	0	2	-	-	-	142				ENSGACG00000007396
ENSGACG00000006554	ENSGACP00000008660	contig06255				ENSGACG00000017323	ENSGACP00000022878	contig07459	0.0492116	1				ENSGACG00000014470	ENSGACP00000019091	contig06621	3	17	1	0	-0.85	0.0346468				30414	protease inhibitor activity	0.172267	0.758897	0.0129158	2	20				ENSGACG00000009711	ENSGACP00000012856	contig00093	0	1	0	-	-	-	116
ENSGACG00000007507	ENSGACP00000009965	contig02942												ENSGACG00000015402	ENSGACP00000020313	contig06001	4	24	1	0	-0.857143	0.0257694				6073	glucan metabolism	0.226204	0.892381	0.0157589	1	1				ENSGACG00000009711	ENSGACP00000012856	contig00104	2	1	0	-	-	-	181
ENSGACG00000004816	ENSGACP00000009965	contig02944				b)								ENSGACG00000016189	ENSGACP00000021372	contig05545	5	33	1	0	-0.868421	0.0175078				5977	glycogen metabolism	0.226204	0.892381	0.0157589	1	1				ENSGACG00000009711	ENSGACP00000012818	contig00123	0	1	2	-	-	-	195				ENSGACG00000014885
ENSGACG00000004816	ENSGACP00000009965	contig05017				ENSGACG00000000084	ENSGACP00000000105	contig04416	5.21805e-15	1.2826e-11				ENSGACG00000011880	ENSGACP00000015860	contig01669	3	21	1	0	-0.875	0.0193595				6791	sulfur utilization	0.226204	0.892381	0.0157589	1	1				ENSGACG00000009711	ENSGACP00000012856	contig00131	0	1	0	-	-	-	487				ENSGACG00000004710
ENSGACG00000007640	ENSGACP00000010127	contig08472				ENSGACG00000014771	ENSGACP00000019508	contig07013	1.18313e-10	1.45407e-07				ENSGACG00000004286	ENSGACP00000005663	contig02503	1	7	3	0	-0.875	0.0473569				5978	glycogen biosynthesis	0.226204	0.892381	0.0157589	1	1				ENSGACG00000009711	ENSGACP00000012842	contig00146	0	3	6	-	-	-	484
ENSGACG00000008496	ENSGACP00000011328	contig04608				ENSGACG00000007964	ENSGACP00000010551	contig06836	8.76773e-09	7.1837e-06				ENSGACG00000004029	ENSGACP00000005329	contig04951	3	24	1	0	-0.888889	0.0126157				9250	glucan biosynthesis	0.226204	0.892381	0.0157589	1	1				ENSGACG00000009711	ENSGACP00000012856	contig00185	0	1	0	-	-	-	718				ENSGACG00000016600
ENSGACG00000008998	ENSGACP00000011911	contig01951				ENSGACG00000019162	ENSGACP00000025336	contig06022	1.76964e-08	1.08744e-05				ENSGACG00000010472	ENSGACP00000013843	contig05255	3	25	1	0	-0.892857	0.0109512				103	sulfate assimilation	0.226204	0.892381	0.0157589	1	1				ENSGACG00000009711	ENSGACP00000012818	contig00211	2	0	4	-	-	-	308				ENSGACG00000003771
ENSGACG00000009300	ENSGACP00000012260	contig07959				ENSGACG00000014614	ENSGACP00000019293	contig03574	1.31212e-07	6.4504e-05				ENSGACG00000013025	ENSGACP00000017224	contig00488	2	18	3	0	-0.9	0.00042476				4857	enzyme inhibitor activity	0.226204	0.896312	0.016518	2	23				ENSGACG00000009711	ENSGACP00000012818	contig00220	0	0	1	-	-	-	119				ENSGACG00000004672
ENSGACG00000009637	ENSGACP00000012719	contig02718				ENSGACG00000000084	ENSGACP00000000105	contig04759	3.48716e-07	0.000142857				ENSGACG00000006087	ENSGACP00000008052	contig04592	5	49	1	0	-0.907407	0.00392563				30234	enzyme regulator activity	0.226204	0.905748	0.0191294	2	25				ENSGACG00000009711	ENSGACP00000012842	contig00240	2	0	0	-	-	-	190				ENSGACG00000005108
ENSGACG00000009711	ENSGACP00000012818	contig08679				ENSGACG00000019528	ENSGACP00000025817	contig01294	4.94889e-06	0.00173777				ENSGACG00000004044	ENSGACP00000005358	contig05928	2	22	1	0	-0.916667	0.00571231				44238	primary metabolism	0.226204	0.907309	0.0192986	38	3493				ENSGACG00000012381	ENSGACP00000016362	contig00268	7	0	25	-	-	-	1205				ENSGACG00000007836
ENSGACG00000009711	ENSGACP00000012842	contig00144				ENSGACG00000002640	ENSGACP00000003466	contig08251	0.000182806	0.0561672				ENSGACG00000001103	ENSGACP00000001427	contig05896	1	19	1	0	-0.95	0.0015868				6112	energy reserve metabolism	0.287683	0.96058	0.0235459	1	2				ENSGACG00000003467	ENSGACP00000004536	contig00423	1	0	0	-	-	-	596
ENSGACG00000009711	ENSGACP00000012842	contig00228				ENSGACG00000014463	ENSGACP00000019087	contig06934	0.000315543	0.0861782				ENSGACG00000008603	ENSGACP00000011372	contig07725	1	19	1	0	-0.95	0.0015868				8430	selenium binding	0.287683	0.96058	0.0235459	1	2				ENSGACG00000013025	ENSGACP00000017224	contig00488	1	0	2	-	-	-	221				ENSGACG00000017247
ENSGACG00000009711	ENSGACP00000012842	contig08911				ENSGACG00000008895	ENSGACP00000011747	contig08619	0.000526457	0.129403				ENSGACG00000011628	ENSGACP00000015379	contig06269	1	21	1	0	-0.954545	0.000922361				44237	cellular metabolism	0.287683	0.960931	0.0238047	37	3427				ENSGACG00000013025	ENSGACP00000017224	contig00522	1	0	0	-	-	-	138
ENSGACG00000009711	ENSGACP00000012842	contig09033				ENSGACG00000020308	ENSGACP00000026831	contig05497	0.000727183	0.162492				ENSGACG00000020747	ENSGACP00000027431	contig06488	1	23	1	0	-0.958333	0.000537986				30178	negative regulation of Wnt receptor signaling pathway	0.328996	0.985072	0.0312718	1	3				ENSGACG00000002182	ENSGACP00000002883	contig00552	0	1	0	-	-	-	123				ENSGACG00000014640
ENSGACG00000009711	ENSGACP00000012842	contig09324				ENSGACG00000020265	ENSGACP00000026778	contig06914	0.00176965	0.362483				ENSGACG00000002182	ENSGACP00000002883	contig00570	0	7	2	0	-1	0.0417791				6826	iron ion transport	0.328996	0.985072	0.0312718	1	3				ENSGACG00000002182	ENSGACP00000002883	contig00570	1	0	1	-	-	-	128				ENSGACG00000002394
ENSGACG00000010681	ENSGACP00000014126	contig07100				ENSGACG00000007396	ENSGACP00000009896	contig04979	0.00220072	0.416105				ENSGACG00000003995	ENSGACP00000005247	contig07624	0	16	2	0	-1	0.002293				4129	cytochrome-c oxidase activity	0.328996	0.985072	0.0312718	1	3				ENSGACG00000011851	ENSGACP00000015694	contig00595	0	1	0	-	-	-	192
ENSGACG00000010870	ENSGACP00000014384	contig02833				ENSGACG00000005480	ENSGACP00000007254	contig06832	0.00253402	0.444902																16676	oxidoreductase activity, acting on heme group of donors, oxygen as acceptor	0.328996	0.985072	0.0312718	1	3				ENSGACG00000011851	ENSGACP00000015694	contig00599	1	0	0	-	-	-	806
ENSGACG00000010933	ENSGACP00000014461	contig02270				ENSGACG00000004642	ENSGACP00000006187	contig03220	0.00407255	0.646312																16675	oxidoreductase activity, acting on heme group of donors	0.328996	0.985072	0.0312718	1	3				ENSGACG00000011846	ENSGACP00000015666	contig00617	1	0	0	-	-	-	214
ENSGACG00000010974	ENSGACP00000014517	contig06580				ENSGACG00000011826	ENSGACP00000015640	contig04581	0.00420707	0.646312																15002	heme-copper terminal oxidase activity	0.328996	0.985072	0.0312718	1	3				ENSGACG00000005701	ENSGACP00000007523	contig00635	1	1	2	-	-	-	208
ENSGACG00000011214	ENSGACP00000014823	contig00786				ENSGACG00000005986	ENSGACP00000007915	contig05050	0.00721637	1																44248	cellular catabolism	0.335954	0.987452	0.0362164	9	560				ENSGACG00000005690	ENSGACP00000007513	contig00642	1	0	0	-	-	-	256
ENSGACG00000011417	ENSGACP00000015090	contig03080				ENSGACG00000019528	ENSGACP00000025816	contig01295	0.00875528	1																8324	cation transporter activity	0.339566	0.993413	0.0389371	1	4				ENSGACG00000005690	ENSGACP00000007513	contig00645	0	0	18	-	-	-	183
ENSGACG00000011425	ENSGACP00000015105	contig03081				ENSGACG00000009167	ENSGACP00000012105	contig05342	0.00901053	1																41	transition metal ion transport	0.339566	0.993413	0.0389371	1	4				ENSGACG00000005690	ENSGACP00000007513	contig00650	0	2	0	-	-	-	245
ENSGACG00000011425	ENSGACP00000015105	contig07691				ENSGACG00000003172	ENSGACP00000004162	contig06889	0.0119449	1																15399	primary active transporter activity	0.339566	0.993413	0.0389371	1	4				ENSGACG00000005690	ENSGACP00000007513	contig00665	2	1	5	-	-	-	207
ENSGACG00000012132	ENSGACP00000016047	contig00791				ENSGACG00000009445	ENSGACP00000012465	contig06454	0.0125627	1																15078	hydrogen ion transporter activity	0.339566	0.993413	0.0389371	1	4				ENSGACG00000001812	ENSGACP00000002351	contig00784	1	1	6	-	-	-	644
ENSGACG00000012381	ENSGACP00000016362	contig00278				ENSGACG00000009043	ENSGACP00000011999	contig06247	0.0127984	1																15077	monovalent inorganic cation transporter activity	0.339566	0.993413	0.0389371	1	4				ENSGACG00000005692	ENSGACP00000007504	contig00785	6	3	2	-	-	-	512
ENSGACG00000012853	ENSGACP00000017004	contig03376				ENSGACG00000007161	ENSGACP00000009482	contig07925	0.0130276	1																15075	ion transporter activity	0.339566	0.993413	0.0389371	1	4				ENSGACG00000011214	ENSGACP00000014823	contig00786	1	0	0	-	-	-	137
ENSGACG00000013959	ENSGACP00000018441	contig03620				ENSGACG00000018299	ENSGACP00000024187	contig05467	0.0134294	1																5615	extracellular space	0.339566	0.993413	0.0389371	1	4				ENSGACG00000012132	ENSGACP00000016047	contig00791	4	0	0	-	-	-	693
ENSGACG00000014976	ENSGACP00000019753	contig05513				ENSGACG00000020113	ENSGACP00000026575	contig05299	0.0167749	1																9056	catabolism	0.410479	0.997927	0.0518362	9	600				ENSGACG00000000576	ENSGACP00000000742	contig00800	1	0	0	-	-	-	875
ENSGACG00000015012	ENSGACP00000019804	contig06122				ENSGACG00000005473	ENSGACP00000007226	contig07832	0.0197475	1																30111	regulation of Wnt receptor signaling pathway	0.422618	0.998594	0.0540881	1	6				ENSGACG00000000576	ENSGACP00000000742	contig00805	1	0	0	-	-	-	495
ENSGACG00000015147	ENSGACP00000019989	contig04638				ENSGACG00000010222	ENSGACP00000013503	contig03166	0.0198179	1																44265	cellular macromolecule catabolism	0.422618	0.998605	0.0547636	8	514				ENSGACG00000001573	ENSGACP00000002066	contig00815	8	1	2	-	-	-	2096
ENSGACG00000015400	ENSGACP00000020303	contig05496				ENSGACG00000009889	ENSGACP00000013097	contig05073	0.020383	1																7049	cell cycle	0.4277	0.998844	0.0594079	2	48				ENSGACG00000001573	ENSGACP00000002062	contig00823	1	2	2	-	-	-	617
ENSGACG00000015752	ENSGACP00000020790	contig00968				ENSGACG00000009711	ENSGACP00000012873	contig00039	0.0231062	1																46113	nucleobase catabolism	0.427962	0.999305	0.0615746	1	7				ENSGACG00000018848	ENSGACP00000024929	contig00831	4	3	0	-	-	-	777
ENSGACG00000015947	ENSGACP00000021046	contig03278				ENSGACG00000015371	ENSGACP00000020276	contig03380	0.0246478	1																6208	pyrimidine base catabolism	0.427962	0.999305	0.0615746	1	7				ENSGACG00000018842	ENSGACP00000024919	contig00837	4	2	0	-	-	-	1282
ENSGACG00000015947	ENSGACP00000021046	contig03280				ENSGACG00000009950	ENSGACP00000013212	contig06154	0.0268239	1																271	polysaccharide biosynthesis	0.427962	0.999305	0.0615746	1	7				ENSGACG00000018848	ENSGACP00000024929	contig00838	3	0	0	-	-	-	1634
ENSGACG00000015947	ENSGACP00000021046	contig09358				ENSGACG00000011921	ENSGACP00000015790	contig05982	0.0300565	1																43284	biopolymer biosynthesis	0.427962	0.999305	0.0615746	1	7				ENSGACG00000018848	ENSGACP00000024929	contig00839	1	0	0	-	-	-	820
ENSGACG00000016095	ENSGACP00000021233	contig04503				ENSGACG00000019805	ENSGACP00000026169	contig06036	0.0314137	1																9057	macromolecule catabolism	0.427962	0.999328	0.0620066	8	528				ENSGACG00000020365	ENSGACP00000026916	contig00861	0	0	1	-	-	-	424
ENSGACG00000016084	ENSGACP00000021240	contig08657				ENSGACG00000012089	ENSGACP00000016020	contig03857	0.0334676	1																16055	Wnt receptor signaling pathway	0.434072	0.99961	0.0690024	1	8				ENSGACG00000001733	ENSGACP00000002266	contig00873	2	3	1	-	-	-	2132
ENSGACG00000016153	ENSGACP00000021325	contig03882				ENSGACG00000018037	ENSGACP00000023839	contig06360	0.0345244	1																6206	pyrimidine base metabolism	0.434072	0.99961	0.0690024	1	8				ENSGACG00000005883	ENSGACP00000007801	contig00876	3	1	0	-	-	-	1065
ENSGACG00000017945	ENSGACP00000023706	contig07916				ENSGACG00000000653	ENSGACP00000000845	contig04180	0.0445147	1																7050	cell cycle arrest	0.434072	0.99961	0.0690024	1	8				ENSGACG00000016212	ENSGACP00000021392	contig00917	0	1	2	-	-	-	493
ENSGACG00000019688	ENSGACP00000026029	contig08721				ENSGACG00000016512	ENSGACP00000021810	contig05102	0.047101	1																9112	nucleobase metabolism	0.434072	0.99961	0.0690024	1	8				ENSGACG00000016212	ENSGACP00000021392	contig00923	0	0	1	-	-	-	219
ENSGACG00000019950	ENSGACP00000026357	contig06567				ENSGACG00000006841	ENSGACP00000009162	contig05735	0.0494719	1																9968	negative regulation of signal transduction	0.434822	0.999788	0.0763719	1	9				ENSGACG00000012003	ENSGACP00000015877	contig00934	1	0	0	-	-	-	115
ENSGACG00000020386	ENSGACP00000026946	contig07003				ENSGACG00000008021	ENSGACP00000010640	contig05171	0.0498818	1																6306	DNA methylation	0.434822	0.999788	0.0763719	1	9				ENSGACG00000012003	ENSGACP00000015877	contig00936	0	2	2	-	-	-	108
																										6305	DNA alkylation	0.434822	0.999788	0.0763719	1	9				ENSGACG00000004940	ENSGACP00000006607	contig00955	1	1	0	-	-	-	625
						c)																				6304	DNA modification	0.434822	0.999788	0.0763719	1	9				ENSGACG00000020104	ENSGACP00000026562	contig01005	1	5	0	-	-	-	1688
						ENSGACG00000002184	ENSGACP00000002848	contig06370	2.22045e-16	5.45786e-13																40029	regulation of gene expression, epigenetic	0.434822	0.999788	0.0763719	1	9				ENSGACG00000020104	ENSGACP00000026562	contig01006	4	0	0	-	-	-	926
						ENSGACG00000018121	ENSGACP00000023948	contig01282	1.55431e-15	1.91025e-12																5576	extracellular region	0.434822	0.999838	0.0824717	3	126				ENSGACG00000020104	ENSGACP00000026562	contig01009	1	0	0	-	-	-	106
						ENSGACG00000015047	ENSGACP00000019850	contig07689	2.0865e-11	1.70954e-08																44264	cellular polysaccharide metabolism	0.434822	0.999886	0.0836837	1	10				ENSGACG00000013604	ENSGACP00000017979	contig01027	3	1	11	-	-	-	639
						ENSGACG00000000060	ENSGACP00000000078	contig07729	4.02914e-10	2.47591e-07																5976	polysaccharide metabolism	0.434822	0.999886	0.0836837	1	10				ENSGACG00000018762	ENSGACP00000024803	contig01029	1	2	0	-	-	-	410
						ENSGACG00000009996	ENSGACP00000013214	contig03501	6.16426e-10	3.03035e-07																9401	phosphoenolpyruvate-dependent sugar phosphotransferase system	0.434822	0.999886	0.0836837	1	10				ENSGACG00000011641	ENSGACP00000015403	contig01062	0	1	0	-	-	-	384
						ENSGACG00000009929	ENSGACP00000013134	contig06549	2.85715e-09	1.17048e-06																6810	transport	0.434822	0.999887	0.0847389	13	1069				ENSGACG00000011641	ENSGACP00000015411	contig01065	1	1	0	-	-	-	757
						ENSGACG00000003447	ENSGACP00000004525	contig06365	4.75219e-08	1.6687e-05																51234	establishment of localization	0.434822	0.999891	0.0856832	13	1071				ENSGACG00000003461	ENSGACP00000004529	contig01108	0	1	0	-	-	-	237
						ENSGACG00000015573	ENSGACP00000020545	contig03682	7.1335e-08	2.19177e-05																51179	localization	0.434822	0.999897	0.0871123	13	1074				ENSGACG00000018694	ENSGACP00000024712	contig01123	2	6	0	-	-	-	459
						ENSGACG00000007964	ENSGACP00000010551	contig06836	3.33983e-07	9.12144e-05																15674	di-, tri-valent inorganic cation transport	0.44725	0.99993	0.0909381	1	11				ENSGACG00000018694	ENSGACP00000024709	contig01127	2	2	0	-	-	-	662
						ENSGACG00000006975	ENSGACP00000009248	contig03655	2.82609e-06	0.000694653																3677	DNA binding	0.447657	0.999938	0.0935668	2	63				ENSGACG00000018694	ENSGACP00000024709	contig01128	2	2	0	-	-	-	607
						ENSGACG00000010222	ENSGACP00000013503	contig03166	3.35335e-06	0.00074932																8643	carbohydrate transport	0.454376	0.999952	0.0981357	1	12				ENSGACG00000018694	ENSGACP00000024713	contig01129	7	3	0	-	-	-	493
						ENSGACG00000001940	ENSGACP00000002530	contig06726	4.57578e-06	0.000882302																7067	mitosis	0.469422	0.999976	0.105277	1	13				ENSGACG00000015206	ENSGACP00000020054	contig01133	1	0	0	-	-	-	274
						ENSGACG00000016881	ENSGACP00000022303	contig06256	4.75833e-06	0.000882302																278	mitotic cell cycle	0.469422	0.999976	0.105277	1	13				ENSGACG00000011672	ENSGACP00000015499	contig01154	1	1	0	-	-	-	258
						ENSGACG00000005369	ENSGACP00000007100	contig03935	5.02532e-06	0.000882302																87	M phase of mitotic cell cycle	0.469422	0.999976	0.105277	1	13				ENSGACG00000011617	ENSGACP00000015430	contig01155	6	4	1	-	-	-	651
						ENSGACG00000014098	ENSGACP00000018630	contig02337	8.75727e-06	0.00143502																74	regulation of cell cycle	0.469422	0.999984	0.112362	1	14				ENSGACG00000002198	ENSGACP00000002900	contig01175	1	3	2	-	-	-	1905
						ENSGACG00000013677	ENSGACP00000018077	contig06404	1.15644e-05	0.00173256																16491	oxidoreductase activity	0.469422	0.999984	0.112362	1	14				ENSGACG00000020636	ENSGACP00000027294	contig01183	0	2	0	-	-	-	851
						ENSGACG00000002319	ENSGACP00000003023	contig01912	1.19827e-05	0.00173256																279	M phase	0.469422	0.999984	0.112362	1	14				ENSGACG00000007750	ENSGACP00000010290	contig01190	2	0	0	-	-	-	1189
						ENSGACG00000018037	ENSGACP00000023839	contig06360	4.85738e-05	0.00644905																30246	carbohydrate binding	0.469422	0.999985	0.113607	2	71				ENSGACG00000007767	ENSGACP00000010309	contig01195	1	1	0	-	-	-	652
						ENSGACG00000010072	ENSGACP00000013306	contig07066	5.02714e-05	0.00644905																16051	carbohydrate biosynthesis	0.4885	0.999992	0.119391	1	15				ENSGACG00000000007	ENSGACP00000000007	contig01212	1	0	0	-	-	-	841
						ENSGACG00000013533	ENSGACP00000017944	contig00674	5.2474e-05	0.00644905																3676	nucleic acid binding	0.4885	0.999993	0.120779	5	325				ENSGACG00000010252	ENSGACP00000013548	contig01242	1	0	0	-	-	-	257
						ENSGACG00000016565	ENSGACP00000021879	contig02382	6.5076e-05	0.00761699																6811	ion transport	0.493832	0.999994	0.124167	5	328				ENSGACG00000005800	ENSGACP00000007655	contig01267	0	1	0	-	-	-	567
						ENSGACG00000006500	ENSGACP00000008602	contig04035	8.10527e-05	0.00879141																6457	protein folding	0.524566	0.999998	0.134629	2	79				ENSGACG00000005800	ENSGACP00000007655	contig01269	0	1	1	-	-	-	331
						ENSGACG00000020109	ENSGACP00000026565	contig02077	8.2263e-05	0.00879141																6790	sulfur metabolism	0.532288	0.999998	0.140151	1	18				ENSGACG00000017396	ENSGACP00000022996	contig01275	0	2	1	-	-	-	924
						ENSGACG00000009524	ENSGACP00000012580	contig04940	9.17363e-05	0.00935452																8654	phospholipid biosynthesis	0.538112	0.999999	0.146962	1	19				ENSGACG00000017396	ENSGACP00000022996	contig01276	0	0	4	-	-	-	594
						ENSGACG00000015004	ENSGACP00000019797	contig05812	9.51436e-05	0.00935452																46467	membrane lipid biosynthesis	0.538112	0.999999	0.146962	1	19				ENSGACG00000018121	ENSGACP00000023948	contig01284	1	0	1	-	-	-	485
						ENSGACG00000018503	ENSGACP00000024465	contig06119	0.000150489	0.014227																9987	cellular process	0.538112	0.999999	0.152116	58	6545				ENSGACG00000019528	ENSGACP00000025817	contig01294	0	2	0	-	-	-	710
						ENSGACG00000014784	ENSGACP00000019525	contig08091	0.000164812	0.015004																5386	carrier activity	0.54531	0.999999	0.15372	1	20				ENSGACG00000014324	ENSGACP00000018923	contig01299	1	5	0	-	-	-	943
						ENSGACG00000014098	ENSGACP00000018630	contig03887	0.000175869	0.0154388																7010	cytoskeleton organization and biogenesis	0.54531	0.999999	0.159242	3	171				ENSGACG00000014324	ENSGACP00000018923	contig01302	1	2	0	-	-	-	1848
						ENSGACG00000006135	ENSGACP00000008119	contig06388	0.000194634	0.0164969																5215	transporter activity	0.54531	1	0.160425	1	21				ENSGACG00000016901	ENSGACP00000022322	contig01325	1	0	0	-	-	-	379
						ENSGACG00000012892	ENSGACP00000017044	contig08727	0.000203805	0.0166984																5581	collagen	0.54531	1	0.160425	1	21				ENSGACG00000012231	ENSGACP00000016182	contig01346	0	2	0	-	-	-	944
						ENSGACG00000010679	ENSGACP00000014156	contig07816	0.000219502	0.0174044																8150	biological_process	0.54531	1	0.16104	67	7706				ENSGACG00000012231	ENSGACP00000016182	contig01347	0	1	0	-	-	-	266
						ENSGACG00000013533	ENSGACP00000017944	contig00677	0.000362637	0.0278551																46483	heterocycle metabolism	0.563901	1	0.173677	1	23				ENSGACG00000000648	ENSGACP00000000836	contig01356	0	0	1	-	-	-	96
						ENSGACG00000010469	ENSGACP00000013842	contig07185	0.000446221	0.0332367																48523	negative regulation of cellular process	0.593966	1	0.193169	1	26				ENSGACG00000000648	ENSGACP00000000836	contig01358	0	2	1	-	-	-	364
						ENSGACG00000002693	ENSGACP00000003527	contig04905	0.000500099	0.0351461																6725	aromatic compound metabolism	0.604325	1	0.199564	1	27				ENSGACG00000000648	ENSGACP00000000836	contig01359	3	0	3	-	-	-	1100
						ENSGACG00000009246	ENSGACP00000012219	contig06655	0.000501904	0.0351461																5578	extracellular matrix (sensu Metazoa)	0.611533	1	0.205909	1	28				ENSGACG00000008812	ENSGACP00000011639	contig01422	0	0	1	-	-	-	2141
						ENSGACG00000018105	ENSGACP00000023915	contig07801	0.000514752	0.0351461																7017	microtubule-based process	0.639972	1	0.227859	2	112				ENSGACG00000004544	ENSGACP00000006002	contig01427	0	2	0	-	-	-	1246
						ENSGACG00000015305	ENSGACP00000020186	contig07815	0.000679667	0.0451519																31012	extracellular matrix	0.650158	1	0.230795	1	32				ENSGACG00000004544	ENSGACP00000006002	contig01429	2	6	0	-	-	-	1203
						ENSGACG00000017517	ENSGACP00000023151	contig05793	0.000865056	0.0559555																30029	actin filament-based process	0.713489	1	0.260818	1	37				ENSGACG00000007583	ENSGACP00000010051	contig01448	0	0	1	-	-	-	694
						ENSGACG00000016324	ENSGACP00000021548	contig06545	0.00108704	0.0685112																30036	actin cytoskeleton organization and biogenesis	0.713489	1	0.260818	1	37				ENSGACG00000001913	ENSGACP00000002483	contig01462	7	1	2	-	-	-	792
						ENSGACG00000013128	ENSGACP00000017361	contig03735	0.00117271	0.072063																48519	negative regulation of biological process	0.739787	1	0.2725	1	39				ENSGACG00000013415	ENSGACP00000017768	contig01532	2	3	1	-	-	-	1112
						ENSGACG00000005982	ENSGACP00000007910	contig03114	0.00138059	0.082768																8610	lipid biosynthesis	0.770343	1	0.28968	1	42				ENSGACG00000016830	ENSGACP00000022218	contig01541	1	0	0	-	-	-	426
						ENSGACG00000008860	ENSGACP00000011857	contig06462	0.00146533	0.0857566																6418	tRNA aminoacylation for protein translation	0.788499	1	0.311964	1	46				ENSGACG00000007933	ENSGACP00000010542	contig01553	2	0	0	-	-	-	4326
						ENSGACG00000020239	ENSGACP00000026741	contig06624	0.00187326	0.107081																6644	phospholipid metabolism	0.789086	1	0.317426	1	47				ENSGACG00000020619	ENSGACP00000027273	contig01563	0	1	1	-	-	-	1002
						ENSGACG00000003516	ENSGACP00000004704	contig01472	0.00205876	0.11501																43039	tRNA aminoacylation	0.789086	1	0.328221	1	49				ENSGACG00000006838	ENSGACP00000009054	contig01566	5	2	0	-	-	-	321
						ENSGACG00000016373	ENSGACP00000021629	contig02321	0.00233512	0.12755																43038	amino acid activation	0.789086	1	0.328221	1	49				ENSGACG00000004413	ENSGACP00000005824	contig01572	1	0	1	-	-	-	291
						ENSGACG00000006202	ENSGACP00000008214	contig03605	0.00322971	0.170448																44257	cellular protein catabolism	0.789086	1	0.332209	5	476				ENSGACG00000004413	ENSGACP00000005824	contig01573	0	0	1	-	-	-	378
						ENSGACG00000017810	ENSGACP00000023542	contig05746	0.00325917	0.170448																6508	proteolysis and peptidolysis	0.789086	1	0.332209	5	476				ENSGACG00000017982	ENSGACP00000023761	contig01577	1	1	0	-	-	-	800
						ENSGACG00000018328	ENSGACP00000024232	contig06979	0.00341484	0.174868																6400	tRNA modification	0.796229	1	0.344097	1	52				ENSGACG00000013272	ENSGACP00000017545	contig01584	1	1	0	-	-	-	641
						ENSGACG00000014681	ENSGACP00000019411	contig08495	0.00409707	0.205522																30163	protein catabolism	0.796229	1	0.35426	5	490				ENSGACG00000009769	ENSGACP00000012923	contig01619	1	2	1	-	-	-	504
						ENSGACG00000006640	ENSGACP00000008802	contig05379	0.00542544	0.266714																6643	membrane lipid metabolism	0.796229	1	0.354475	1	54				ENSGACG00000009769	ENSGACP00000012923	contig01621	7	9	0	-	-	-	3798
						ENSGACG00000012317	ENSGACP00000016284	contig05625	0.00572211	0.275783																43285	biopolymer catabolism	0.796229	1	0.355839	5	491				ENSGACG00000011880	ENSGACP00000015854	contig01667	0	0	1	-	-	-	1175
						ENSGACG00000015209	ENSGACP00000020064	contig07491	0.00622924	0.291304																6812	cation transport	0.829831	1	0.390191	2	168				ENSGACG00000011880	ENSGACP00000015860	contig01669	1	0	0	-	-	-	655
						ENSGACG00000017846	ENSGACP00000023580	contig05472	0.00628116	0.291304																9451	RNA modification	0.836886	1	0.403971	1	64				ENSGACG00000011880	ENSGACP00000015860	contig01670	0	0	1	-	-	-	388
						ENSGACG00000020855	ENSGACP00000027574	contig08692	0.00647055	0.29453																3723	RNA binding	0.836886	1	0.408708	1	65				ENSGACG00000002892	ENSGACP00000003787	contig01692	0	1	0	-	-	-	401
						ENSGACG00000009623	ENSGACP00000012723	contig05263	0.00717886	0.319184																6399	tRNA metabolism	0.861846	1	0.445292	1	73				ENSGACG00000007501	ENSGACP00000009946	contig01704	0	0	1	-	-	-	252
						ENSGACG00000015799	ENSGACP00000020848	contig05808	0.00727188	0.319184																6511	ubiquitin-dependent protein catabolism	0.861846	1	0.454082	1	75				ENSGACG00000016966	ENSGACP00000022431	contig01711	1	1	0	-	-	-	298
						ENSGACG00000020308	ENSGACP00000026831	contig05497	0.00783758	0.337979																19941	modification-dependent protein catabolism	0.861846	1	0.454082	1	75				ENSGACG00000006673	ENSGACP00000008886	contig01740	0	1	0	-	-	-	604
						ENSGACG00000019732	ENSGACP00000026076	contig04981	0.00817253	0.346346																15031	protein transport	0.861846	1	0.458318	2	193				ENSGACG00000009711	ENSGACP00000012842	contig01759	9	4	66	-	-	-	1909
						ENSGACG00000015453	ENSGACP00000020383	contig07440	0.00850889	0.354489																45184	establishment of protein localization	0.865928	1	0.463583	2	195				ENSGACG00000009711	ENSGACP00000012856	contig01761	0	1	0	-	-	-	557
						ENSGACG00000018103	ENSGACP00000023926	contig04612	0.0093882	0.384603																44255	cellular lipid metabolism	0.86857	1	0.47125	1	79				ENSGACG00000005112	ENSGACP00000006811	contig01771	0	1	1	-	-	-	218
						ENSGACG00000003313	ENSGACP00000004350	contig06364	0.0105056	0.423322																8104	protein localization	0.86857	1	0.471426	2	198				ENSGACG00000008360	ENSGACP00000011072	contig01772	0	0	2	-	-	-	624
						ENSGACG00000015578	ENSGACP00000020561	contig06692	0.0109541	0.434278																6996	organelle organization and biogenesis	0.87606	1	0.492714	3	330				ENSGACG00000004055	ENSGACP00000005321	contig01818	0	1	0	-	-	-	286
						ENSGACG00000012936	ENSGACP00000017096	contig05942	0.0112452	0.43874																30001	metal ion transport	0.87606	1	0.496004	1	85				ENSGACG00000009490	ENSGACP00000012536	contig01892	1	2	1	-	-	-	1799
						ENSGACG00000005054	ENSGACP00000006688	contig02868	0.0120224	0.458776																3674	molecular_function	0.87606	1	0.496315	34	4203				ENSGACG00000009490	ENSGACP00000012536	contig01894	0	1	0	-	-	-	819
						ENSGACG00000012012	ENSGACP00000015907	contig06540	0.012132	0.458776																6520	amino acid metabolism	0.901808	1	0.527233	1	93				ENSGACG00000012445	ENSGACP00000016471	contig01906	1	0	0	-	-	-	300
						ENSGACG00000011258	ENSGACP00000014952	contig05631	0.0137849	0.513384																43283	biopolymer metabolism	0.901808	1	0.534123	8	987				ENSGACG00000002319	ENSGACP00000003023	contig01913	0	1	0	-	-	-	180
						ENSGACG00000011821	ENSGACP00000015674	contig04154	0.0141255	0.518217																5488	binding	0.903629	1	0.538029	30	3764				ENSGACG00000002319	ENSGACP00000003023	contig01914	0	0	1	-	-	-	612
						ENSGACG00000013706	ENSGACP00000018108	contig07965	0.014711	0.531761																6519	amino acid and derivative metabolism	0.909231	1	0.549389	1	99				ENSGACG00000020371	ENSGACP00000026927	contig01917	2	1	0	-	-	-	1228
						ENSGACG00000014168	ENSGACP00000018724	contig07552	0.0154194	0.549288																9308	amine metabolism	0.916361	1	0.556543	1	101				ENSGACG00000010241	ENSGACP00000013531	contig01924	0	1	0	-	-	-	649
						ENSGACG00000000061	ENSGACP00000000079	contig05538	0.0157125	0.551733																16043	cell organization and biogenesis	0.916582	1	0.569555	3	370				ENSGACG00000005083	ENSGACP00000006749	contig01962	3	0	1	-	-	-	2135
						ENSGACG00000020682	ENSGACP00000027349	contig03650	0.0177472	0.614402																19752	carboxylic acid metabolism	0.95157	1	0.612984	1	118				ENSGACG00000005083	ENSGACP00000006749	contig01963	1	3	0	-	-	-	2008
						ENSGACG00000009964	ENSGACP00000013285	contig02804	0.0184678	0.63047																6082	organic acid metabolism	0.95157	1	0.612984	1	118				ENSGACG00000009583	ENSGACP00000012642	contig01972	4	1	0	-	-	-	709
						ENSGACG00000001015	ENSGACP00000001320	contig05749	0.0212499	0.715509																6470	protein amino acid dephosphorylation	0.95157	1	0.619137	1	120				ENSGACG00000006514	ENSGACP00000008633	contig01979	0	1	0	-	-	-	1150
						ENSGACG00000006514	ENSGACP00000008641	contig01978	0.0217096	0.72111																5515	protein binding	0.962007	1	0.643951	20	2647				ENSGACG00000005827	ENSGACP00000007708	contig01983	0	1	0	-	-	-	1132
						ENSGACG00000011474	ENSGACP00000015197	contig07058	0.0273226	0.895451																30554	adenyl nucleotide binding	0.962007	1	0.64848	1	130				ENSGACG00000003443	ENSGACP00000004504	contig02004	0	1	0	-	-	-	1220
						ENSGACG00000010518	ENSGACP00000013907	contig07548	0.0289793	0.937251																5524	ATP binding	0.962007	1	0.64848	1	130				ENSGACG00000003773	ENSGACP00000004952	contig02013	0	1	0	-	-	-	638
						ENSGACG00000005183	ENSGACP00000006889	contig03075	0.0295554	0.943471																6950	response to stress	0.962007	1	0.654074	1	132				ENSGACG00000014054	ENSGACP00000018573	contig02027	1	1	2	-	-	-	811
						ENSGACG00000015865	ENSGACP00000020941	contig06199	0.030359	0.956696																6629	lipid metabolism	0.962007	1	0.65958	1	134				ENSGACG00000014054	ENSGACP00000018579	contig02029	1	0	0	-	-	-	353
						ENSGACG00000012950	ENSGACP00000017113	contig06791	0.0326178	1																16311	dephosphorylation	0.962007	1	0.670333	1	138				ENSGACG00000014054	ENSGACP00000018579	contig02030	0	3	0	-	-	-	484
						ENSGACG00000007612	ENSGACP00000010096	contig06430	0.0388684	1																9966	regulation of signal transduction	0.962007	1	0.672968	1	139				ENSGACG00000011276	ENSGACP00000014903	contig02037	1	1	0	-	-	-	415
						ENSGACG00000015402	ENSGACP00000020313	contig06001	0.0436334	1																16787	hydrolase activity	0.962007	1	0.707742	1	153				ENSGACG00000011276	ENSGACP00000014903	contig02040	1	0	2	-	-	-	239
						ENSGACG00000000556	ENSGACP00000000719	contig08029	0.0469171	1																16070	RNA metabolism	0.962007	1	0.732472	1	164				ENSGACG00000018674	ENSGACP00000024704	contig02102	2	2	0	-	-	-	1195
																										6464	protein modification	0.962007	1	0.738156	6	908				ENSGACG00000006902	ENSGACP00000009173	contig02115	1	1	0	-	-	-	267
																										6886	intracellular protein transport	0.962007	1	0.749145	1	172				ENSGACG00000003641	ENSGACP00000004807	contig02178	1	1	2	-	-	-	815
																										6468	protein amino acid phosphorylation	0.962007	1	0.764352	3	499				ENSGACG00000002035	ENSGACP00000002659	contig02192	0	0	1	-	-	-	251
																										17076	purine nucleotide binding	0.962007	1	0.794892	1	197				ENSGACG00000002035	ENSGACP00000002659	contig02195	0	1	0	-	-	-	415
																										6796	phosphate metabolism	0.962007	1	0.80756	4	692				ENSGACG00000012970	ENSGACP00000017150	contig02198	1	0	0	-	-	-	819
																										6793	phosphorus metabolism	0.962007	1	0.80756	4	692				ENSGACG00000009742	ENSGACP00000012866	contig02201	0	1	0	-	-	-	574
																										16310	phosphorylation	0.962007	1	0.816993	3	548				ENSGACG00000010219	ENSGACP00000013587	contig02227	1	0	0	-	-	-	238
																										3824	catalytic activity	0.962007	1	0.826358	2	395				ENSGACG00000015467	ENSGACP00000020414	contig02242	0	1	0	-	-	-	567
																										50794	regulation of cellular process	0.962007	1	0.840292	1	228				ENSGACG00000010933	ENSGACP00000014461	contig02270	1	0	0	-	-	-	189
																										50789	regulation of biological process	0.962007	1	0.843198	6	1038				ENSGACG00000012973	ENSGACP00000017156	contig02302	1	0	0	-	-	-	900
																										8270	zinc ion binding	0.962007	1	0.844117	1	231				ENSGACG00000017802	ENSGACP00000023522	contig02314	8	2	3	-	-	-	908
																										166	nucleotide binding	0.962007	1	0.844117	1	231				ENSGACG00000012926	ENSGACP00000017085	contig02351	0	1	0	-	-	-	269
																										50896	response to stimulus	0.962007	1	0.863037	1	247				ENSGACG00000009193	ENSGACP00000012177	contig02409	0	2	0	-	-	-	1773
																										46914	transition metal ion binding	0.962007	1	0.8674	1	251				ENSGACG00000018054	ENSGACP00000023851	contig02413	1	2	1	-	-	-	1627
																										46907	intracellular transport	0.962007	1	0.8674	1	251				ENSGACG00000018054	ENSGACP00000023851	contig02415	0	0	1	-	-	-	156
																										6355	regulation of transcription, DNA-dependent	0.962007	1	0.872026	4	776				ENSGACG00000019347	ENSGACP00000025573	contig02417	0	1	0	-	-	-	635
																										45449	regulation of transcription	0.962007	1	0.872026	4	776				ENSGACG00000019347	ENSGACP00000025573	contig02418	0	0	1	-	-	-	479
																										19219	regulation of nucleobase, nucleoside, nucleotide and nucleic acid metabolism	0.962007	1	0.875208	4	781				ENSGACG00000019347	ENSGACP00000025573	contig02419	1	1	1	-	-	-	332
																										19222	regulation of metabolism	0.962007	1	0.883759	4	795				ENSGACG00000005858	ENSGACP00000007814	contig02441	2	1	3	-	-	-	676
																										6351	transcription, DNA-dependent	0.962007	1	0.908408	4	841				ENSGACG00000002749	ENSGACP00000003651	contig02461	1	3	0	-	-	-	419
																										6350	transcription	0.962007	1	0.908408	4	841				ENSGACG00000001261	ENSGACP00000001642	contig02463	0	1	0	-	-	-	433
																										50791	regulation of physiological process	0.962007	1	0.915393	4	856				ENSGACG00000002818	ENSGACP00000003691	contig02467	1	1	2	-	-	-	766
																										6259	DNA metabolism	0.962007	1	0.926084	1	323				ENSGACG00000015856	ENSGACP00000020928	contig02469	2	2	3	-	-	-	1496
																										16020	membrane	0.962007	1	0.935575	2	548				ENSGACG00000010801	ENSGACP00000014299	contig02535	0	0	1	-	-	-	615
																										6139	nucleobase, nucleoside, nucleotide and nucleic acid metabolism	0.962007	1	0.950161	7	1447				ENSGACG00000006018	ENSGACP00000007967	contig02537	0	0	4	-	-	-	109
																										43169	cation binding	0.962007	1	0.958592	1	394				ENSGACG00000008048	ENSGACP00000010671	contig02562	1	0	0	-	-	-	373
																										46872	metal ion binding	0.962007	1	0.96626	1	419				ENSGACG00000009637	ENSGACP00000012719	contig02717	9	1	1	-	-	-	5071
																										43167	ion binding	0.962007	1	0.96626	1	419				ENSGACG00000014811	ENSGACP00000019556	contig02720	0	1	1	-	-	-	960
																										7275	development	0.962007	1	0.967349	1	423				ENSGACG00000019975	ENSGACP00000026389	contig02726	3	1	0	-	-	-	2876
																										5575	cellular_component	0.962007	1	0.98862	5	1385				ENSGACG00000003591	ENSGACP00000004708	contig02736	0	0	1	-	-	-	832
																										7166	cell surface receptor linked signal transduction	0.962007	1	0.997223	1	720				ENSGACG00000019826	ENSGACP00000026212	contig02741	1	2	0	-	-	-	893
																										7165	signal transduction	0.962007	1	0.999455	3	1434				ENSGACG00000019826	ENSGACP00000026208	contig02742	6	9	5	-	-	-	1855
																										5623	cell	0.962007	1	0.99966	2	1254				ENSGACG00000019710	ENSGACP00000026084	contig02747	0	2	2	-	-	-	918
																										7154	cell communication	0.962007	1	0.999926	3	1695				ENSGACG00000006982	ENSGACP00000009284	contig02751	0	0	1	-	-	-	1131
																																				ENSGACG00000003491	ENSGACP00000004582	contig02753	2	5	2	-	-	-	1451
																																				ENSGACG00000006070	ENSGACP00000008034	contig02756	0	0	2	-	-	-	2467
																																				ENSGACG00000017090	ENSGACP00000022572	contig02762	0	0	1	-	-	-	648
																																				ENSGACG00000000709	ENSGACP00000000916	contig02765	0	0	1	-	-	-	702
																																				ENSGACG00000009907	ENSGACP00000013076	contig02768	0	0	1	-	-	-	1097
																																				ENSGACG00000007957	ENSGACP00000010588	contig02777	1	1	0	-	-	-	1173
																																				ENSGACG00000009903	ENSGACP00000013077	contig02780	0	3	4	-	-	-	1701
																																				ENSGACG00000005209	ENSGACP00000006892	contig02784	1	0	0	-	-	-	680
																																				ENSGACG00000001911	ENSGACP00000002482	contig02796	1	1	1	-	-	-	1081
																																				ENSGACG00000009964	ENSGACP00000013285	contig02804	1	2	0	-	-	-	1481
																																				ENSGACG00000015481	ENSGACP00000020425	contig02809	0	1	1	-	-	-	931
																																				ENSGACG00000014547	ENSGACP00000019198	contig02813	4	1	2	-	-	-	610
																																				ENSGACG00000011059	ENSGACP00000014632	contig02822	2	0	0	-	-	-	1329
																																				ENSGACG00000005688	ENSGACP00000007502	contig02825	1	2	0	-	-	-	653
																																				ENSGACG00000005688	ENSGACP00000007502	contig02826	1	0	0	-	-	-	391
																																				ENSGACG00000010870	ENSGACP00000014384	contig02831	0	0	1	-	-	-	1283
																																				ENSGACG00000008789	ENSGACP00000011638	contig02843	0	1	0	-	-	-	627
																																				ENSGACG00000020080	ENSGACP00000026529	contig02864	1	0	0	-	-	-	1049
																																				ENSGACG00000016513	ENSGACP00000021816	contig02870	1	1	0	-	-	-	466
																																				ENSGACG00000016513	ENSGACP00000021816	contig02871	1	2	2	-	-	-	752
																																				ENSGACG00000000078	ENSGACP00000000104	contig02880	0	1	0	-	-	-	823
																																				ENSGACG00000014627	ENSGACP00000019314	contig02882	0	5	0	-	-	-	850
																																				ENSGACG00000008930	ENSGACP00000011805	contig02891	1	0	0	-	-	-	785
																																				ENSGACG00000019662	ENSGACP00000025981	contig02897	0	0	1	-	-	-	962
																																				ENSGACG00000002397	ENSGACP00000003143	contig02900	0	0	1	-	-	-	196
																																				ENSGACG00000018863	ENSGACP00000024944	contig02915	0	3	1	-	-	-	1123
																																				ENSGACG00000018863	ENSGACP00000024944	contig02916	0	1	0	-	-	-	209
																																				ENSGACG00000017414	ENSGACP00000023011	contig02922	0	0	1	-	-	-	252
																																				ENSGACG00000002620	ENSGACP00000003434	contig02924	0	0	1	-	-	-	866
																																				ENSGACG00000013279	ENSGACP00000017554	contig02933	0	0	1	-	-	-	555
																																				ENSGACG00000013279	ENSGACP00000017554	contig02934	0	1	0	-	-	-	636
																																				ENSGACG00000007507	ENSGACP00000009965	contig02942	3	0	0	-	-	-	680
																																				ENSGACG00000007507	ENSGACP00000009965	contig02943	0	3	0	-	-	-	430
																																				ENSGACG00000007507	ENSGACP00000009965	contig02944	0	2	1	-	-	-	680
																																				ENSGACG00000020653	ENSGACP00000027315	contig03015	0	1	0	-	-	-	290
																																				ENSGACG00000015164	ENSGACP00000020003	contig03017	2	0	1	-	-	-	1402
																																				ENSGACG00000011265	ENSGACP00000014889	contig03026	2	1	0	-	-	-	535
																																				ENSGACG00000011265	ENSGACP00000014889	contig03027	2	1	0	-	-	-	589
																																				ENSGACG00000017418	ENSGACP00000023022	contig03038	0	1	0	-	-	-	722
																																				ENSGACG00000009463	ENSGACP00000012563	contig03048	0	2	0	-	-	-	893
																																				ENSGACG00000010985	ENSGACP00000014542	contig03054	2	1	0	-	-	-	842
																																				ENSGACG00000011425	ENSGACP00000015105	contig03081	2	0	0	-	-	-	325
																																				ENSGACG00000006964	ENSGACP00000009348	contig03089	0	1	0	-	-	-	784
																																				ENSGACG00000006423	ENSGACP00000008494	contig03117	1	0	2	-	-	-	504
																																				ENSGACG00000014407	ENSGACP00000019008	contig03131	1	0	0	-	-	-	993
																																				ENSGACG00000015132	ENSGACP00000019955	contig03150	0	1	0	-	-	-	772
																																				ENSGACG00000018085	ENSGACP00000023895	contig03182	0	0	1	-	-	-	566
																																				ENSGACG00000011445	ENSGACP00000015165	contig03204	0	1	0	-	-	-	691
																																				ENSGACG00000016477	ENSGACP00000021751	contig03207	1	0	0	-	-	-	563
																																				ENSGACG00000003565	ENSGACP00000004678	contig03215	5	0	0	-	-	-	397
																																				ENSGACG00000003565	ENSGACP00000004678	contig03216	4	4	2	-	-	-	466
																																				ENSGACG00000015161	ENSGACP00000020000	contig03222	1	0	0	-	-	-	647
																																				ENSGACG00000001182	ENSGACP00000001530	contig03228	3	0	0	-	-	-	193
																																				ENSGACG00000019842	ENSGACP00000026215	contig03237	2	1	0	-	-	-	585
																																				ENSGACG00000013953	ENSGACP00000018421	contig03245	0	1	0	-	-	-	290
																																				ENSGACG00000013953	ENSGACP00000018421	contig03246	1	1	0	-	-	-	790
																																				ENSGACG00000012765	ENSGACP00000016885	contig03264	0	1	0	-	-	-	277
																																				ENSGACG00000015947	ENSGACP00000021046	contig03278	7	1	1	-	-	-	346
																																				ENSGACG00000015947	ENSGACP00000021046	contig03279	2	3	0	-	-	-	262
																																				ENSGACG00000015947	ENSGACP00000021046	contig03280	0	0	1	-	-	-	173
																																				ENSGACG00000001600	ENSGACP00000002094	contig03299	2	0	0	-	-	-	477
																																				ENSGACG00000013817	ENSGACP00000018245	contig03365	0	1	0	-	-	-	459
																																				ENSGACG00000018852	ENSGACP00000024925	contig03368	0	1	0	-	-	-	419
																																				ENSGACG00000000094	ENSGACP00000000117	contig03399	1	2	0	-	-	-	594
																																				ENSGACG00000006569	ENSGACP00000008687	contig03420	1	0	0	-	-	-	467
																																				ENSGACG00000012447	ENSGACP00000016453	contig03426	2	0	0	-	-	-	851
																																				ENSGACG00000017339	ENSGACP00000022906	contig03456	0	0	3	-	-	-	184
																																				ENSGACG00000016804	ENSGACP00000022198	contig03485	0	0	1	-	-	-	355
																																				ENSGACG00000009822	ENSGACP00000012986	contig03636	0	1	0	-	-	-	413
																																				ENSGACG00000020682	ENSGACP00000027349	contig03650	0	1	0	-	-	-	307
																																				ENSGACG00000017138	ENSGACP00000022645	contig03755	1	0	0	-	-	-	237
																																				ENSGACG00000010257	ENSGACP00000013560	contig03771	0	1	0	-	-	-	331
																																				ENSGACG00000011273	ENSGACP00000014898	contig03816	1	3	2	-	-	-	357
																																				ENSGACG00000015453	ENSGACP00000020383	contig03906	0	0	1	-	-	-	142
																																				ENSGACG00000003410	ENSGACP00000004510	contig03933	0	2	0	-	-	-	144
																																				ENSGACG00000004493	ENSGACP00000005931	contig04028	1	0	0	-	-	-	336
																																				ENSGACG00000009302	ENSGACP00000012290	contig04088	1	0	0	-	-	-	304
																																				ENSGACG00000000835	ENSGACP00000001080	contig04310	1	0	0	-	-	-	182
																																				ENSGACG00000001394	ENSGACP00000001805	contig04483	0	1	0	-	-	-	443
																																				ENSGACG00000013542	ENSGACP00000017947	contig04488	0	1	0	-	-	-	375
																																				ENSGACG00000003836	ENSGACP00000005205	contig04493	2	0	0	-	-	-	1015
																																				ENSGACG00000002782	ENSGACP00000003644	contig04500	0	0	3	-	-	-	230
																																				ENSGACG00000016095	ENSGACP00000021233	contig04504	2	0	0	-	-	-	729
																																				ENSGACG00000020548	ENSGACP00000027166	contig04515	2	0	0	-	-	-	210
																																				ENSGACG00000019601	ENSGACP00000025912	contig04517	0	3	0	-	-	-	447
																																				ENSGACG00000010761	ENSGACP00000015117	contig04521	0	0	1	-	-	-	320
																																				ENSGACG00000016067	ENSGACP00000021195	contig04553	0	2	0	-	-	-	248
																																				ENSGACG00000016892	ENSGACP00000022314	contig04562	0	2	6	-	-	-	1671
																																				ENSGACG00000018185	ENSGACP00000024037	contig04567	1	2	2	-	-	-	1533
																																				ENSGACG00000010853	ENSGACP00000014368	contig04568	0	1	1	-	-	-	1337
																																				ENSGACG00000013993	ENSGACP00000018473	contig04573	1	0	0	-	-	-	331
																																				ENSGACG00000018091	ENSGACP00000023905	contig04585	0	0	1	-	-	-	1214
																																				ENSGACG00000010517	ENSGACP00000013930	contig04590	0	0	1	-	-	-	156
																																				ENSGACG00000010517	ENSGACP00000013930	contig04591	0	1	0	-	-	-	1317
																																				ENSGACG00000006087	ENSGACP00000008052	contig04592	1	0	2	-	-	-	1011
																																				ENSGACG00000020692	ENSGACP00000027360	contig04596	0	3	0	-	-	-	723
																																				ENSGACG00000005421	ENSGACP00000007175	contig04604	1	1	0	-	-	-	901
																																				ENSGACG00000005421	ENSGACP00000007192	contig04605	0	4	0	-	-	-	227
																																				ENSGACG00000008496	ENSGACP00000011305	contig04609	0	1	1	-	-	-	801
																																				ENSGACG00000015448	ENSGACP00000020375	contig04620	1	1	0	-	-	-	349
																																				ENSGACG00000019097	ENSGACP00000025254	contig04637	0	1	0	-	-	-	401
																																				ENSGACG00000001305	ENSGACP00000001699	contig04647	0	1	0	-	-	-	524
																																				ENSGACG00000002042	ENSGACP00000002650	contig04696	1	0	0	-	-	-	130
																																				ENSGACG00000005170	ENSGACP00000006847	contig04711	1	0	0	-	-	-	225
																																				ENSGACG00000003250	ENSGACP00000004266	contig04715	0	1	0	-	-	-	366
																																				ENSGACG00000018300	ENSGACP00000024200	contig04749	1	1	0	-	-	-	443
																																				ENSGACG00000004699	ENSGACP00000006203	contig04755	0	0	5	-	-	-	112
																																				ENSGACG00000007797	ENSGACP00000010336	contig04772	0	1	0	-	-	-	400
																																				ENSGACG00000006340	ENSGACP00000008379	contig04829	2	0	0	-	-	-	219
																																				ENSGACG00000005228	ENSGACP00000006942	contig04936	1	1	0	-	-	-	3269
																																				ENSGACG00000005228	ENSGACP00000006942	contig04937	3	2	0	-	-	-	718
																																				ENSGACG00000009524	ENSGACP00000012580	contig04941	0	2	0	-	-	-	1433
																																				ENSGACG00000006242	ENSGACP00000008294	contig04948	0	1	0	-	-	-	898
																																				ENSGACG00000006242	ENSGACP00000008294	contig04949	0	0	1	-	-	-	847
																																				ENSGACG00000004029	ENSGACP00000005329	contig04950	0	0	1	-	-	-	831
																																				ENSGACG00000004029	ENSGACP00000005329	contig04951	1	0	0	-	-	-	545
																																				ENSGACG00000008834	ENSGACP00000011708	contig04959	1	0	0	-	-	-	1440
																																				ENSGACG00000008374	ENSGACP00000011109	contig04960	0	0	1	-	-	-	1088
																																				ENSGACG00000006658	ENSGACP00000008822	contig04962	1	1	2	-	-	-	840
																																				ENSGACG00000003908	ENSGACP00000005160	contig04968	0	0	1	-	-	-	444
																																				ENSGACG00000014348	ENSGACP00000018931	contig04974	0	2	2	-	-	-	509
																																				ENSGACG00000004263	ENSGACP00000005614	contig04976	2	1	1	-	-	-	1279
																																				ENSGACG00000004263	ENSGACP00000005614	contig04977	0	0	1	-	-	-	230
																																				ENSGACG00000004546	ENSGACP00000006087	contig04982	1	0	2	-	-	-	362
																																				ENSGACG00000018200	ENSGACP00000024069	contig04987	0	2	2	-	-	-	456
																																				ENSGACG00000017702	ENSGACP00000023398	contig04988	0	1	0	-	-	-	1311
																																				ENSGACG00000013666	ENSGACP00000018102	contig04990	0	1	0	-	-	-	708
																																				ENSGACG00000001109	ENSGACP00000001446	contig04997	0	0	3	-	-	-	807
																																				ENSGACG00000005864	ENSGACP00000007841	contig05000	0	1	1	-	-	-	1005
																																				ENSGACG00000015857	ENSGACP00000020930	contig05003	0	0	2	-	-	-	573
																																				ENSGACG00000007198	ENSGACP00000009525	contig05006	0	0	1	-	-	-	587
																																				ENSGACG00000014665	ENSGACP00000019379	contig05008	0	1	0	-	-	-	956
																																				ENSGACG00000017056	ENSGACP00000022527	contig05010	0	1	0	-	-	-	581
																																				ENSGACG00000017056	ENSGACP00000022531	contig05011	0	1	0	-	-	-	667
																																				ENSGACG00000007507	ENSGACP00000009965	contig05016	2	2	0	-	-	-	281
																																				ENSGACG00000007507	ENSGACP00000009965	contig05017	3	3	0	-	-	-	830
																																				ENSGACG00000005615	ENSGACP00000007449	contig05019	0	2	0	-	-	-	654
																																				ENSGACG00000018379	ENSGACP00000024298	contig05034	0	1	0	-	-	-	645
																																				ENSGACG00000016202	ENSGACP00000021380	contig05043	0	1	0	-	-	-	807
																																				ENSGACG00000011088	ENSGACP00000014661	contig05044	0	1	0	-	-	-	861
																																				ENSGACG00000013941	ENSGACP00000018413	contig05047	1	0	0	-	-	-	431
																																				ENSGACG00000017500	ENSGACP00000023126	contig05066	0	0	2	-	-	-	351
																																				ENSGACG00000009889	ENSGACP00000013086	contig05072	0	1	0	-	-	-	582
																																				ENSGACG00000004252	ENSGACP00000005605	contig05077	0	0	1	-	-	-	250
																																				ENSGACG00000016845	ENSGACP00000022255	contig05093	0	1	0	-	-	-	389
																																				ENSGACG00000019177	ENSGACP00000025356	contig05119	0	1	0	-	-	-	489
																																				ENSGACG00000003196	ENSGACP00000004264	contig05146	0	2	0	-	-	-	264
																																				ENSGACG00000013339	ENSGACP00000017634	contig05154	0	0	1	-	-	-	265
																																				ENSGACG00000000741	ENSGACP00000000955	contig05176	1	1	0	-	-	-	299
																																				ENSGACG00000020257	ENSGACP00000026769	contig05186	1	0	1	-	-	-	227
																																				ENSGACG00000013696	ENSGACP00000018097	contig05210	0	1	1	-	-	-	1817
																																				ENSGACG00000006285	ENSGACP00000008332	contig05211	2	2	1	-	-	-	3228
																																				ENSGACG00000013527	ENSGACP00000017882	contig05212	0	5	3	-	-	-	2542
																																				ENSGACG00000019519	ENSGACP00000025797	contig05213	0	0	2	-	-	-	752
																																				ENSGACG00000020042	ENSGACP00000026475	contig05214	2	0	0	-	-	-	2781
																																				ENSGACG00000006114	ENSGACP00000008105	contig05215	0	1	0	-	-	-	1745
																																				ENSGACG00000008711	ENSGACP00000011507	contig05216	0	1	0	-	-	-	2254
																																				ENSGACG00000006193	ENSGACP00000008248	contig05217	0	0	1	-	-	-	2432
																																				ENSGACG00000010897	ENSGACP00000014442	contig05220	0	2	0	-	-	-	2480
																																				ENSGACG00000003246	ENSGACP00000004274	contig05221	0	0	1	-	-	-	1146
																																				ENSGACG00000001538	ENSGACP00000002005	contig05223	2	0	0	-	-	-	1566
																																				ENSGACG00000016290	ENSGACP00000021512	contig05225	0	2	0	-	-	-	2570
																																				ENSGACG00000012793	ENSGACP00000016980	contig05226	1	3	0	-	-	-	2573
																																				ENSGACG00000001303	ENSGACP00000001703	contig05228	0	0	3	-	-	-	1981
																																				ENSGACG00000002813	ENSGACP00000003729	contig05229	2	1	4	-	-	-	1626
																																				ENSGACG00000007026	ENSGACP00000009347	contig05231	1	0	0	-	-	-	2723
																																				ENSGACG00000009688	ENSGACP00000012790	contig05232	3	6	0	-	-	-	2406
																																				ENSGACG00000003572	ENSGACP00000004681	contig05233	0	2	1	-	-	-	1905
																																				ENSGACG00000002783	ENSGACP00000003643	contig05234	0	0	1	-	-	-	733
																																				ENSGACG00000018273	ENSGACP00000024161	contig05235	0	1	0	-	-	-	1753
																																				ENSGACG00000018583	ENSGACP00000024571	contig05237	0	1	1	-	-	-	2506
																																				ENSGACG00000007834	ENSGACP00000010392	contig05238	1	0	0	-	-	-	2254
																																				ENSGACG00000006587	ENSGACP00000008734	contig05240	0	0	1	-	-	-	332
																																				ENSGACG00000016738	ENSGACP00000022112	contig05242	0	1	4	-	-	-	2037
																																				ENSGACG00000012626	ENSGACP00000016718	contig05243	1	0	2	-	-	-	726
																																				ENSGACG00000016429	ENSGACP00000021709	contig05244	0	1	1	-	-	-	1072
																																				ENSGACG00000018575	ENSGACP00000024563	contig05245	0	1	1	-	-	-	1477
																																				ENSGACG00000004737	ENSGACP00000006254	contig05248	2	1	0	-	-	-	1646
																																				ENSGACG00000017543	ENSGACP00000023207	contig05249	0	3	0	-	-	-	1629
																																				ENSGACG00000008584	ENSGACP00000011340	contig05252	0	0	1	-	-	-	1711
																																				ENSGACG00000010851	ENSGACP00000014392	contig05253	0	0	1	-	-	-	913
																																				ENSGACG00000020308	ENSGACP00000026831	contig05254	0	1	0	-	-	-	2375
																																				ENSGACG00000010472	ENSGACP00000013843	contig05255	1	0	0	-	-	-	1262
																																				ENSGACG00000009382	ENSGACP00000012456	contig05256	0	0	9	-	-	-	1193
																																				ENSGACG00000020072	ENSGACP00000026518	contig05257	0	2	0	-	-	-	1212
																																				ENSGACG00000000830	ENSGACP00000001075	contig05260	0	0	1	-	-	-	1428
																																				ENSGACG00000009707	ENSGACP00000012898	contig05261	0	1	3	-	-	-	1422
																																				ENSGACG00000020193	ENSGACP00000026675	contig05262	0	2	0	-	-	-	2115
																																				ENSGACG00000009623	ENSGACP00000012723	contig05263	0	1	0	-	-	-	1809
																																				ENSGACG00000003172	ENSGACP00000004162	contig05265	0	1	0	-	-	-	1673
																																				ENSGACG00000003705	ENSGACP00000004871	contig05266	0	2	0	-	-	-	1608
																																				ENSGACG00000010733	ENSGACP00000014236	contig05268	1	1	0	-	-	-	2108
																																				ENSGACG00000011877	ENSGACP00000015712	contig05269	0	0	1	-	-	-	1176
																																				ENSGACG00000019049	ENSGACP00000025182	contig05271	0	3	0	-	-	-	2053
																																				ENSGACG00000006149	ENSGACP00000008156	contig05272	1	0	0	-	-	-	2104
																																				ENSGACG00000006418	ENSGACP00000008604	contig05273	0	0	1	-	-	-	1653
																																				ENSGACG00000004582	ENSGACP00000006130	contig05274	0	1	0	-	-	-	1923
																																				ENSGACG00000000362	ENSGACP00000000464	contig05275	2	0	0	-	-	-	1758
																																				ENSGACG00000003522	ENSGACP00000004644	contig05276	0	1	3	-	-	-	735
																																				ENSGACG00000012974	ENSGACP00000017183	contig05280	0	4	1	-	-	-	1377
																																				ENSGACG00000012411	ENSGACP00000016408	contig05282	0	0	1	-	-	-	675
																																				ENSGACG00000009346	ENSGACP00000012346	contig05286	1	0	0	-	-	-	1757
																																				ENSGACG00000013653	ENSGACP00000018042	contig05287	0	1	2	-	-	-	465
																																				ENSGACG00000000464	ENSGACP00000000602	contig05288	2	1	0	-	-	-	1404
																																				ENSGACG00000014467	ENSGACP00000019124	contig05289	1	0	0	-	-	-	1752
																																				ENSGACG00000018175	ENSGACP00000024020	contig05292	1	0	0	-	-	-	897
																																				ENSGACG00000017583	ENSGACP00000023245	contig05296	0	1	2	-	-	-	1044
																																				ENSGACG00000007696	ENSGACP00000010201	contig05297	0	1	2	-	-	-	603
																																				ENSGACG00000020614	ENSGACP00000027266	contig05300	2	0	3	-	-	-	1165
																																				ENSGACG00000007138	ENSGACP00000009531	contig05302	0	1	0	-	-	-	1921
																																				ENSGACG00000019459	ENSGACP00000025721	contig05304	0	0	1	-	-	-	1099
																																				ENSGACG00000015081	ENSGACP00000019895	contig05306	0	0	1	-	-	-	1368
																																				ENSGACG00000019710	ENSGACP00000026084	contig05308	1	0	0	-	-	-	1874
																																				ENSGACG00000014561	ENSGACP00000019212	contig05309	1	0	0	-	-	-	1440
																																				ENSGACG00000020473	ENSGACP00000027073	contig05310	0	1	1	-	-	-	1341
																																				ENSGACG00000016323	ENSGACP00000021560	contig05320	1	0	0	-	-	-	1742
																																				ENSGACG00000003794	ENSGACP00000004979	contig05321	0	1	1	-	-	-	1461
																																				ENSGACG00000010132	ENSGACP00000013420	contig05322	3	2	0	-	-	-	1791
																																				ENSGACG00000006365	ENSGACP00000008472	contig05323	1	3	0	-	-	-	1709
																																				ENSGACG00000016093	ENSGACP00000021231	contig05324	0	0	1	-	-	-	981
																																				ENSGACG00000019739	ENSGACP00000026092	contig05325	1	1	0	-	-	-	1443
																																				ENSGACG00000018776	ENSGACP00000024820	contig05329	0	0	1	-	-	-	977
																																				ENSGACG00000015821	ENSGACP00000020879	contig05332	0	1	0	-	-	-	1457
																																				ENSGACG00000009926	ENSGACP00000013123	contig05334	0	1	0	-	-	-	1661
																																				ENSGACG00000003800	ENSGACP00000005184	contig05336	0	3	2	-	-	-	1302
																																				ENSGACG00000018454	ENSGACP00000024402	contig05338	1	0	0	-	-	-	1459
																																				ENSGACG00000016806	ENSGACP00000022190	contig05340	1	0	0	-	-	-	1675
																																				ENSGACG00000009167	ENSGACP00000012105	contig05342	1	0	1	-	-	-	1244
																																				ENSGACG00000007169	ENSGACP00000009500	contig05343	0	1	0	-	-	-	600
																																				ENSGACG00000006579	ENSGACP00000008790	contig05345	0	1	1	-	-	-	1035
																																				ENSGACG00000016874	ENSGACP00000022294	contig05346	3	4	0	-	-	-	1593
																																				ENSGACG00000011651	ENSGACP00000015412	contig05348	1	0	0	-	-	-	1448
																																				ENSGACG00000020280	ENSGACP00000026799	contig05351	1	0	0	-	-	-	1331
																																				ENSGACG00000019322	ENSGACP00000025538	contig05353	0	0	1	-	-	-	1005
																																				ENSGACG00000011595	ENSGACP00000015337	contig05354	0	8	5	-	-	-	1353
																																				ENSGACG00000005968	ENSGACP00000007903	contig05355	0	1	1	-	-	-	1206
																																				ENSGACG00000005512	ENSGACP00000007322	contig05357	0	1	1	-	-	-	1184
																																				ENSGACG00000006570	ENSGACP00000008729	contig05359	0	0	1	-	-	-	934
																																				ENSGACG00000016139	ENSGACP00000021292	contig05363	0	0	2	-	-	-	761
																																				ENSGACG00000015182	ENSGACP00000020026	contig05364	1	0	0	-	-	-	1242
																																				ENSGACG00000001106	ENSGACP00000001434	contig05369	1	0	0	-	-	-	1558
																																				ENSGACG00000010090	ENSGACP00000013355	contig05371	1	0	0	-	-	-	1228
																																				ENSGACG00000003652	ENSGACP00000004794	contig05372	1	0	0	-	-	-	1097
																																				ENSGACG00000011959	ENSGACP00000015831	contig05374	0	1	0	-	-	-	1392
																																				ENSGACG00000018733	ENSGACP00000024769	contig05377	1	0	0	-	-	-	1545
																																				ENSGACG00000001165	ENSGACP00000001510	contig05381	0	2	0	-	-	-	1540
																																				ENSGACG00000011761	ENSGACP00000015556	contig05384	1	2	1	-	-	-	734
																																				ENSGACG00000011886	ENSGACP00000015746	contig05390	1	0	5	-	-	-	552
																																				ENSGACG00000008362	ENSGACP00000011053	contig05391	0	0	1	-	-	-	787
																																				ENSGACG00000002605	ENSGACP00000003417	contig05395	0	0	1	-	-	-	276
																																				ENSGACG00000017908	ENSGACP00000023666	contig05398	2	0	0	-	-	-	1178
																																				ENSGACG00000018087	ENSGACP00000023898	contig05401	0	1	0	-	-	-	1207
																																				ENSGACG00000012840	ENSGACP00000017043	contig05408	0	0	1	-	-	-	586
																																				ENSGACG00000014559	ENSGACP00000019268	contig05414	0	4	0	-	-	-	1237
																																				ENSGACG00000013260	ENSGACP00000017599	contig05418	0	1	1	-	-	-	1255
																																				ENSGACG00000020198	ENSGACP00000026680	contig05420	0	1	1	-	-	-	1083
																																				ENSGACG00000001229	ENSGACP00000001606	contig05423	2	3	0	-	-	-	1308
																																				ENSGACG00000014266	ENSGACP00000018848	contig05424	1	0	0	-	-	-	1241
																																				ENSGACG00000002112	ENSGACP00000002744	contig05426	0	1	0	-	-	-	1264
																																				ENSGACG00000016976	ENSGACP00000022425	contig05431	0	0	1	-	-	-	873
																																				ENSGACG00000007244	ENSGACP00000009597	contig05436	0	0	1	-	-	-	496
																																				ENSGACG00000003621	ENSGACP00000004742	contig05440	0	6	1	-	-	-	969
																																				ENSGACG00000018986	ENSGACP00000025099	contig05441	0	0	4	-	-	-	446
																																				ENSGACG00000016968	ENSGACP00000022429	contig05445	0	0	1	-	-	-	711
																																				ENSGACG00000006029	ENSGACP00000008015	contig05446	1	2	0	-	-	-	1203
																																				ENSGACG00000011433	ENSGACP00000015124	contig05448	1	1	0	-	-	-	1179
																																				ENSGACG00000017282	ENSGACP00000022823	contig05453	0	1	0	-	-	-	1046
																																				ENSGACG00000008543	ENSGACP00000011291	contig05457	2	1	0	-	-	-	933
																																				ENSGACG00000014699	ENSGACP00000019406	contig05462	0	2	0	-	-	-	1140
																																				ENSGACG00000003359	ENSGACP00000004397	contig05474	0	3	0	-	-	-	1272
																																				ENSGACG00000017153	ENSGACP00000022669	contig05476	0	0	4	-	-	-	442
																																				ENSGACG00000010906	ENSGACP00000014449	contig05487	0	1	2	-	-	-	507
																																				ENSGACG00000019396	ENSGACP00000025635	contig05494	0	2	2	-	-	-	577
																																				ENSGACG00000020308	ENSGACP00000026831	contig05497	1	0	0	-	-	-	1275
																																				ENSGACG00000002653	ENSGACP00000003475	contig05506	0	0	1	-	-	-	369
																																				ENSGACG00000000425	ENSGACP00000000556	contig05507	1	0	0	-	-	-	858
																																				ENSGACG00000019287	ENSGACP00000025499	contig05510	0	0	2	-	-	-	351
																																				ENSGACG00000009580	ENSGACP00000012635	contig05512	0	1	0	-	-	-	1038
																																				ENSGACG00000014976	ENSGACP00000019753	contig05513	1	0	0	-	-	-	621
																																				ENSGACG00000003068	ENSGACP00000004025	contig05516	0	2	0	-	-	-	733
																																				ENSGACG00000005956	ENSGACP00000007900	contig05525	0	2	0	-	-	-	1234
																																				ENSGACG00000019606	ENSGACP00000025915	contig05531	1	0	0	-	-	-	999
																																				ENSGACG00000007767	ENSGACP00000010309	contig05536	2	1	0	-	-	-	1225
																																				ENSGACG00000000061	ENSGACP00000000079	contig05538	0	0	2	-	-	-	513
																																				ENSGACG00000016189	ENSGACP00000021372	contig05545	1	0	0	-	-	-	1214
																																				ENSGACG00000010105	ENSGACP00000013350	contig05553	1	0	0	-	-	-	1204
																																				ENSGACG00000013465	ENSGACP00000017801	contig05562	2	1	0	-	-	-	968
																																				ENSGACG00000015473	ENSGACP00000020416	contig05564	1	0	0	-	-	-	1165
																																				ENSGACG00000015583	ENSGACP00000020557	contig05568	0	0	1	-	-	-	1020
																																				ENSGACG00000010179	ENSGACP00000013456	contig05570	0	0	2	-	-	-	374
																																				ENSGACG00000009797	ENSGACP00000012931	contig05576	0	0	2	-	-	-	888
																																				ENSGACG00000008932	ENSGACP00000011858	contig05579	1	0	0	-	-	-	990
																																				ENSGACG00000011790	ENSGACP00000015596	contig05606	2	0	0	-	-	-	1000
																																				ENSGACG00000009810	ENSGACP00000012952	contig05633	1	0	1	-	-	-	857
																																				ENSGACG00000020777	ENSGACP00000027472	contig05644	1	0	0	-	-	-	487
																																				ENSGACG00000014905	ENSGACP00000019675	contig05651	0	0	1	-	-	-	635
																																				ENSGACG00000001239	ENSGACP00000001613	contig05656	0	2	0	-	-	-	1079
																																				ENSGACG00000017751	ENSGACP00000023466	contig05660	0	0	1	-	-	-	807
																																				ENSGACG00000007454	ENSGACP00000009887	contig05663	1	0	0	-	-	-	1087
																																				ENSGACG00000000558	ENSGACP00000000727	contig05675	1	0	1	-	-	-	791
																																				ENSGACG00000011270	ENSGACP00000014945	contig05677	2	1	0	-	-	-	727
																																				ENSGACG00000007326	ENSGACP00000009708	contig05681	1	0	0	-	-	-	460
																																				ENSGACG00000004194	ENSGACP00000005594	contig05682	0	0	2	-	-	-	584
																																				ENSGACG00000013220	ENSGACP00000017481	contig05696	2	0	0	-	-	-	795
																																				ENSGACG00000011584	ENSGACP00000015320	contig05699	0	1	0	-	-	-	1058
																																				ENSGACG00000000155	ENSGACP00000000205	contig05713	0	1	0	-	-	-	1048
																																				ENSGACG00000015885	ENSGACP00000020974	contig05718	0	0	1	-	-	-	525
																																				ENSGACG00000013457	ENSGACP00000017827	contig05719	2	1	0	-	-	-	1033
																																				ENSGACG00000004717	ENSGACP00000006224	contig05720	0	0	1	-	-	-	618
																																				ENSGACG00000020080	ENSGACP00000026529	contig05721	2	1	0	-	-	-	874
																																				ENSGACG00000015161	ENSGACP00000019997	contig05722	0	1	0	-	-	-	822
																																				ENSGACG00000008094	ENSGACP00000010718	contig05724	0	0	1	-	-	-	544
																																				ENSGACG00000011392	ENSGACP00000015061	contig05728	2	2	0	-	-	-	678
																																				ENSGACG00000015448	ENSGACP00000020375	contig05730	0	2	0	-	-	-	1001
																																				ENSGACG00000006841	ENSGACP00000009162	contig05735	1	0	0	-	-	-	1035
																																				ENSGACG00000006333	ENSGACP00000008389	contig05743	0	0	1	-	-	-	833
																																				ENSGACG00000017810	ENSGACP00000023542	contig05746	0	1	0	-	-	-	1027
																																				ENSGACG00000001015	ENSGACP00000001320	contig05749	0	2	0	-	-	-	719
																																				ENSGACG00000010708	ENSGACP00000014181	contig05753	1	0	2	-	-	-	724
																																				ENSGACG00000006995	ENSGACP00000009279	contig05765	1	0	0	-	-	-	1020
																																				ENSGACG00000009937	ENSGACP00000013124	contig05766	0	0	1	-	-	-	636
																																				ENSGACG00000019605	ENSGACP00000025927	contig05768	0	2	0	-	-	-	961
																																				ENSGACG00000003865	ENSGACP00000005088	contig05769	0	1	0	-	-	-	753
																																				ENSGACG00000012012	ENSGACP00000015907	contig05774	5	2	0	-	-	-	993
																																				ENSGACG00000018928	ENSGACP00000025034	contig05791	0	1	0	-	-	-	717
																																				ENSGACG00000009173	ENSGACP00000012107	contig05792	1	0	0	-	-	-	707
																																				ENSGACG00000014614	ENSGACP00000019293	contig05795	2	0	0	-	-	-	619
																																				ENSGACG00000014330	ENSGACP00000018909	contig05798	0	0	1	-	-	-	295
																																				ENSGACG00000006561	ENSGACP00000008721	contig05815	0	2	0	-	-	-	601
																																				ENSGACG00000019892	ENSGACP00000026285	contig05822	0	1	2	-	-	-	581
																																				ENSGACG00000003235	ENSGACP00000004228	contig05826	0	1	0	-	-	-	1077
																																				ENSGACG00000019191	ENSGACP00000025374	contig05827	0	1	0	-	-	-	972
																																				ENSGACG00000009275	ENSGACP00000012292	contig05831	1	2	0	-	-	-	969
																																				ENSGACG00000004833	ENSGACP00000006578	contig05833	0	1	0	-	-	-	791
																																				ENSGACG00000001382	ENSGACP00000001798	contig05840	1	0	0	-	-	-	962
																																				ENSGACG00000002749	ENSGACP00000003665	contig05851	1	1	0	-	-	-	449
																																				ENSGACG00000010268	ENSGACP00000013570	contig05864	1	0	0	-	-	-	934
																																				ENSGACG00000010439	ENSGACP00000013857	contig05865	3	1	0	-	-	-	730
																																				ENSGACG00000005690	ENSGACP00000007513	contig05867	1	0	0	-	-	-	935
																																				ENSGACG00000007631	ENSGACP00000010119	contig05874	1	0	0	-	-	-	828
																																				ENSGACG00000017044	ENSGACP00000022577	contig05875	1	0	0	-	-	-	599
																																				ENSGACG00000019638	ENSGACP00000025962	contig05891	1	0	0	-	-	-	822
																																				ENSGACG00000011115	ENSGACP00000014702	contig05894	0	1	1	-	-	-	821
																																				ENSGACG00000001103	ENSGACP00000001427	contig05896	1	0	0	-	-	-	935
																																				ENSGACG00000009178	ENSGACP00000012131	contig05899	1	2	0	-	-	-	764
																																				ENSGACG00000017562	ENSGACP00000023215	contig05901	1	0	0	-	-	-	857
																																				ENSGACG00000003213	ENSGACP00000004208	contig05904	0	2	0	-	-	-	735
																																				ENSGACG00000014614	ENSGACP00000019293	contig05913	0	1	0	-	-	-	923
																																				ENSGACG00000009106	ENSGACP00000012079	contig05921	0	1	0	-	-	-	818
																																				ENSGACG00000020847	ENSGACP00000027562	contig05922	0	0	1	-	-	-	498
																																				ENSGACG00000019282	ENSGACP00000025487	contig05926	0	0	3	-	-	-	348
																																				ENSGACG00000004044	ENSGACP00000005358	contig05928	0	0	1	-	-	-	594
																																				ENSGACG00000012936	ENSGACP00000017096	contig05942	1	0	0	-	-	-	904
																																				ENSGACG00000012314	ENSGACP00000016307	contig05947	2	0	0	-	-	-	858
																																				ENSGACG00000016973	ENSGACP00000022421	contig05948	0	0	1	-	-	-	487
																																				ENSGACG00000011387	ENSGACP00000015052	contig05953	0	0	1	-	-	-	441
																																				ENSGACG00000000825	ENSGACP00000001071	contig05969	0	1	0	-	-	-	717
																																				ENSGACG00000016621	ENSGACP00000021940	contig05980	0	1	0	-	-	-	889
																																				ENSGACG00000009826	ENSGACP00000012974	contig05987	0	0	1	-	-	-	297
																																				ENSGACG00000006370	ENSGACP00000008439	contig05990	0	1	0	-	-	-	659
																																				ENSGACG00000007254	ENSGACP00000009646	contig05994	1	0	1	-	-	-	522
																																				ENSGACG00000001684	ENSGACP00000002209	contig05998	1	1	0	-	-	-	881
																																				ENSGACG00000015402	ENSGACP00000020313	contig06001	1	0	0	-	-	-	663
																																				ENSGACG00000012413	ENSGACP00000016415	contig06023	0	0	1	-	-	-	517
																																				ENSGACG00000008435	ENSGACP00000011187	contig06025	0	1	0	-	-	-	783
																																				ENSGACG00000019805	ENSGACP00000026169	contig06036	0	1	0	-	-	-	411
																																				ENSGACG00000006855	ENSGACP00000009112	contig06039	0	1	0	-	-	-	513
																																				ENSGACG00000000330	ENSGACP00000000421	contig06047	2	3	3	-	-	-	552
																																				ENSGACG00000018328	ENSGACP00000024232	contig06054	1	0	0	-	-	-	856
																																				ENSGACG00000013115	ENSGACP00000017362	contig06065	1	0	0	-	-	-	850
																																				ENSGACG00000010460	ENSGACP00000013835	contig06067	1	0	0	-	-	-	849
																																				ENSGACG00000006219	ENSGACP00000008225	contig06072	0	1	0	-	-	-	301
																																				ENSGACG00000019842	ENSGACP00000026215	contig06074	1	0	0	-	-	-	619
																																				ENSGACG00000007518	ENSGACP00000009987	contig06078	0	2	0	-	-	-	675
																																				ENSGACG00000002962	ENSGACP00000003896	contig06085	0	1	0	-	-	-	803
																																				ENSGACG00000013115	ENSGACP00000017370	contig06108	0	0	1	-	-	-	367
																																				ENSGACG00000007505	ENSGACP00000009961	contig06109	1	0	0	-	-	-	820
																																				ENSGACG00000015957	ENSGACP00000021074	contig06116	0	1	0	-	-	-	798
																																				ENSGACG00000015012	ENSGACP00000019804	contig06122	0	0	1	-	-	-	399
																																				ENSGACG00000010464	ENSGACP00000013826	contig06131	0	1	0	-	-	-	507
																																				ENSGACG00000009633	ENSGACP00000012751	contig06143	1	0	0	-	-	-	784
																																				ENSGACG00000008575	ENSGACP00000011337	contig06151	0	1	0	-	-	-	811
																																				ENSGACG00000008043	ENSGACP00000010677	contig06152	1	0	0	-	-	-	808
																																				ENSGACG00000008411	ENSGACP00000011132	contig06170	0	2	0	-	-	-	764
																																				ENSGACG00000002512	ENSGACP00000003288	contig06173	0	2	0	-	-	-	804
																																				ENSGACG00000015834	ENSGACP00000020901	contig06179	0	2	1	-	-	-	492
																																				ENSGACG00000007930	ENSGACP00000010516	contig06188	1	0	0	-	-	-	750
																																				ENSGACG00000019254	ENSGACP00000025450	contig06191	0	1	0	-	-	-	733
																																				ENSGACG00000000380	ENSGACP00000000487	contig06194	0	0	2	-	-	-	670
																																				ENSGACG00000009559	ENSGACP00000012613	contig06214	1	0	0	-	-	-	513
																																				ENSGACG00000014044	ENSGACP00000018552	contig06219	0	0	1	-	-	-	255
																																				ENSGACG00000000198	ENSGACP00000000262	contig06221	0	2	0	-	-	-	718
																																				ENSGACG00000018273	ENSGACP00000024161	contig06225	0	2	0	-	-	-	825
																																				ENSGACG00000000328	ENSGACP00000000414	contig06233	3	1	0	-	-	-	728
																																				ENSGACG00000020053	ENSGACP00000026492	contig06242	0	2	0	-	-	-	594
																																				ENSGACG00000009043	ENSGACP00000011999	contig06247	0	1	0	-	-	-	754
																																				ENSGACG00000009445	ENSGACP00000012478	contig06265	1	0	1	-	-	-	481
																																				ENSGACG00000016189	ENSGACP00000021372	contig06271	0	0	1	-	-	-	315
																																				ENSGACG00000006997	ENSGACP00000009281	contig06272	0	1	0	-	-	-	516
																																				ENSGACG00000012768	ENSGACP00000016912	contig06289	1	1	0	-	-	-	710
																																				ENSGACG00000009658	ENSGACP00000012744	contig06310	0	0	1	-	-	-	698
																																				ENSGACG00000005247	ENSGACP00000006976	contig06330	1	0	0	-	-	-	751
																																				ENSGACG00000016669	ENSGACP00000022030	contig06337	2	0	0	-	-	-	730
																																				ENSGACG00000003313	ENSGACP00000004350	contig06364	0	3	0	-	-	-	741
																																				ENSGACG00000009731	ENSGACP00000012843	contig06374	3	1	0	-	-	-	734
																																				ENSGACG00000006489	ENSGACP00000008615	contig06385	0	0	1	-	-	-	548
																																				ENSGACG00000010554	ENSGACP00000013961	contig06386	0	1	0	-	-	-	732
																																				ENSGACG00000013073	ENSGACP00000017309	contig06399	0	1	0	-	-	-	645
																																				ENSGACG00000008709	ENSGACP00000011517	contig06401	0	1	0	-	-	-	727
																																				ENSGACG00000009910	ENSGACP00000013085	contig06407	0	1	0	-	-	-	445
																																				ENSGACG00000018844	ENSGACP00000024917	contig06414	0	0	1	-	-	-	246
																																				ENSGACG00000011892	ENSGACP00000015733	contig06417	1	2	0	-	-	-	718
																																				ENSGACG00000005493	ENSGACP00000007290	contig06424	1	1	0	-	-	-	670
																																				ENSGACG00000014834	ENSGACP00000019591	contig06441	0	1	0	-	-	-	526
																																				ENSGACG00000011968	ENSGACP00000015838	contig06461	0	1	0	-	-	-	524
																																				ENSGACG00000008860	ENSGACP00000011857	contig06462	0	1	0	-	-	-	406
																																				ENSGACG00000003211	ENSGACP00000004243	contig06470	1	0	0	-	-	-	706
																																				ENSGACG00000018530	ENSGACP00000024500	contig06492	0	1	0	-	-	-	702
																																				ENSGACG00000018028	ENSGACP00000023821	contig06494	0	0	1	-	-	-	521
																																				ENSGACG00000010985	ENSGACP00000014542	contig06502	0	2	0	-	-	-	689
																																				ENSGACG00000010612	ENSGACP00000014031	contig06507	1	1	0	-	-	-	462
																																				ENSGACG00000017919	ENSGACP00000023669	contig06511	0	2	0	-	-	-	391
																																				ENSGACG00000008196	ENSGACP00000010838	contig06513	1	0	0	-	-	-	627
																																				ENSGACG00000004690	ENSGACP00000006182	contig06516	1	0	0	-	-	-	497
																																				ENSGACG00000019329	ENSGACP00000025548	contig06519	0	0	1	-	-	-	355
																																				ENSGACG00000018349	ENSGACP00000024263	contig06532	1	1	0	-	-	-	668
																																				ENSGACG00000012012	ENSGACP00000015907	contig06540	0	1	0	-	-	-	488
																																				ENSGACG00000016569	ENSGACP00000021880	contig06566	0	1	0	-	-	-	678
																																				ENSGACG00000019950	ENSGACP00000026357	contig06567	2	0	0	-	-	-	262
																																				ENSGACG00000011913	ENSGACP00000015779	contig06574	0	0	1	-	-	-	582
																																				ENSGACG00000016489	ENSGACP00000021778	contig06579	0	1	0	-	-	-	621
																																				ENSGACG00000010974	ENSGACP00000014517	contig06580	0	0	1	-	-	-	280
																																				ENSGACG00000002175	ENSGACP00000002832	contig06583	6	20	17	-	-	-	674
																																				ENSGACG00000003703	ENSGACP00000004875	contig06589	0	1	0	-	-	-	677
																																				ENSGACG00000018525	ENSGACP00000024489	contig06590	0	1	0	-	-	-	677
																																				ENSGACG00000019250	ENSGACP00000025449	contig06595	1	0	0	-	-	-	543
																																				ENSGACG00000000010	ENSGACP00000000014	contig06612	1	1	0	-	-	-	444
																																				ENSGACG00000014470	ENSGACP00000019091	contig06621	1	0	0	-	-	-	668
																																				ENSGACG00000006366	ENSGACP00000008433	contig06649	0	0	1	-	-	-	497
																																				ENSGACG00000009246	ENSGACP00000012219	contig06655	1	0	0	-	-	-	661
																																				ENSGACG00000001108	ENSGACP00000001444	contig06656	0	1	0	-	-	-	492
																																				ENSGACG00000016669	ENSGACP00000022027	contig06659	3	5	0	-	-	-	656
																																				ENSGACG00000009946	ENSGACP00000013137	contig06664	0	1	0	-	-	-	493
																																				ENSGACG00000017572	ENSGACP00000023229	contig06671	1	0	0	-	-	-	550
																																				ENSGACG00000008164	ENSGACP00000010796	contig06677	1	0	0	-	-	-	653
																																				ENSGACG00000009521	ENSGACP00000012552	contig06684	0	1	0	-	-	-	621
																																				ENSGACG00000002949	ENSGACP00000003859	contig06710	2	0	0	-	-	-	493
																																				ENSGACG00000013168	ENSGACP00000017426	contig06714	1	0	0	-	-	-	338
																																				ENSGACG00000019878	ENSGACP00000026261	contig06722	1	0	0	-	-	-	614
																																				ENSGACG00000018290	ENSGACP00000024176	contig06736	0	1	1	-	-	-	400
																																				ENSGACG00000016464	ENSGACP00000021739	contig06775	0	1	0	-	-	-	297
																																				ENSGACG00000019474	ENSGACP00000025749	contig06778	0	0	1	-	-	-	396
																																				ENSGACG00000009463	ENSGACP00000012551	contig06795	0	1	0	-	-	-	465
																																				ENSGACG00000013604	ENSGACP00000017979	contig06802	5	0	0	-	-	-	625
																																				ENSGACG00000014452	ENSGACP00000019086	contig06805	0	1	0	-	-	-	534
																																				ENSGACG00000012950	ENSGACP00000017113	contig06819	1	0	1	-	-	-	469
																																				ENSGACG00000012064	ENSGACP00000015966	contig06829	0	1	0	-	-	-	615
																																				ENSGACG00000004121	ENSGACP00000005426	contig06840	2	0	0	-	-	-	608
																																				ENSGACG00000003259	ENSGACP00000004272	contig06854	0	0	1	-	-	-	215
																																				ENSGACG00000016505	ENSGACP00000021797	contig06859	1	0	0	-	-	-	578
																																				ENSGACG00000006518	ENSGACP00000008635	contig06863	0	0	1	-	-	-	332
																																				ENSGACG00000008411	ENSGACP00000011132	contig06869	3	1	0	-	-	-	513
																																				ENSGACG00000017810	ENSGACP00000023542	contig06904	1	0	0	-	-	-	571
																																				ENSGACG00000018298	ENSGACP00000024185	contig06908	0	1	0	-	-	-	309
																																				ENSGACG00000015037	ENSGACP00000019838	contig06925	1	0	0	-	-	-	382
																																				ENSGACG00000014463	ENSGACP00000019087	contig06934	0	0	1	-	-	-	223
																																				ENSGACG00000001812	ENSGACP00000002351	contig06951	1	0	0	-	-	-	580
																																				ENSGACG00000014954	ENSGACP00000019732	contig06970	1	1	0	-	-	-	502
																																				ENSGACG00000005926	ENSGACP00000007846	contig06973	0	0	1	-	-	-	209
																																				ENSGACG00000006370	ENSGACP00000008439	contig07080	2	0	0	-	-	-	565
																																				ENSGACG00000012400	ENSGACP00000016390	contig07095	2	0	0	-	-	-	566
																																				ENSGACG00000020054	ENSGACP00000026496	contig07101	0	1	0	-	-	-	565
																																				ENSGACG00000012237	ENSGACP00000016207	contig07113	1	0	0	-	-	-	565
																																				ENSGACG00000016667	ENSGACP00000022009	contig07136	1	0	0	-	-	-	559
																																				ENSGACG00000008662	ENSGACP00000011451	contig07151	0	1	0	-	-	-	492
																																				ENSGACG00000012061	ENSGACP00000015969	contig07153	0	3	1	-	-	-	326
																																				ENSGACG00000012080	ENSGACP00000016003	contig07178	1	0	0	-	-	-	396
																																				ENSGACG00000009246	ENSGACP00000012219	contig07186	0	1	0	-	-	-	304
																																				ENSGACG00000013164	ENSGACP00000017405	contig07203	1	0	0	-	-	-	284
																																				ENSGACG00000011977	ENSGACP00000015847	contig07217	0	1	0	-	-	-	357
																																				ENSGACG00000000254	ENSGACP00000000382	contig07218	1	0	0	-	-	-	544
																																				ENSGACG00000018502	ENSGACP00000024462	contig07222	1	0	0	-	-	-	516
																																				ENSGACG00000019914	ENSGACP00000026318	contig07247	0	0	1	-	-	-	541
																																				ENSGACG00000020544	ENSGACP00000027162	contig07248	0	1	0	-	-	-	354
																																				ENSGACG00000008881	ENSGACP00000011726	contig07282	0	0	1	-	-	-	363
																																				ENSGACG00000007830	ENSGACP00000010388	contig07330	0	0	1	-	-	-	497
																																				ENSGACG00000011858	ENSGACP00000015711	contig07335	1	0	1	-	-	-	346
																																				ENSGACG00000016569	ENSGACP00000021880	contig07392	4	3	0	-	-	-	516
																																				ENSGACG00000005530	ENSGACP00000007309	contig07415	1	0	0	-	-	-	312
																																				ENSGACG00000014324	ENSGACP00000018907	contig07441	0	1	0	-	-	-	506
																																				ENSGACG00000007891	ENSGACP00000010455	contig07456	0	0	2	-	-	-	360
																																				ENSGACG00000015771	ENSGACP00000020811	contig07470	0	1	0	-	-	-	324
																																				ENSGACG00000012607	ENSGACP00000016673	contig07515	0	0	1	-	-	-	349
																																				ENSGACG00000000094	ENSGACP00000000117	contig07558	1	1	1	-	-	-	488
																																				ENSGACG00000013025	ENSGACP00000017224	contig07580	1	0	1	-	-	-	479
																																				ENSGACG00000010588	ENSGACP00000014002	contig07587	0	0	1	-	-	-	375
																																				ENSGACG00000019011	ENSGACP00000025133	contig07602	1	0	0	-	-	-	376
																																				ENSGACG00000003995	ENSGACP00000005247	contig07624	2	0	0	-	-	-	343
																																				ENSGACG00000007351	ENSGACP00000009754	contig07643	0	1	0	-	-	-	262
																																				ENSGACG00000006995	ENSGACP00000009279	contig07648	1	1	1	-	-	-	290
																																				ENSGACG00000008449	ENSGACP00000011193	contig07707	0	1	0	-	-	-	385
																																				ENSGACG00000008603	ENSGACP00000011372	contig07725	1	0	0	-	-	-	459
																																				ENSGACG00000017044	ENSGACP00000022577	contig07831	1	0	0	-	-	-	266
																																				ENSGACG00000006023	ENSGACP00000007975	contig07850	0	1	0	-	-	-	441
																																				ENSGACG00000006807	ENSGACP00000009047	contig07855	0	1	0	-	-	-	358
																																				ENSGACG00000012411	ENSGACP00000016408	contig07877	0	1	0	-	-	-	188
																																				ENSGACG00000009774	ENSGACP00000012902	contig07939	0	1	0	-	-	-	426
																																				ENSGACG00000012484	ENSGACP00000016501	contig07994	0	1	0	-	-	-	276
																																				ENSGACG00000004648	ENSGACP00000006151	contig07995	1	0	0	-	-	-	420
																																				ENSGACG00000011487	ENSGACP00000015201	contig08014	1	0	0	-	-	-	298
																																				ENSGACG00000009814	ENSGACP00000012973	contig08052	0	1	0	-	-	-	456
																																				ENSGACG00000019593	ENSGACP00000025908	contig08073	0	0	1	-	-	-	351
																																				ENSGACG00000019071	ENSGACP00000025223	contig08126	2	0	0	-	-	-	344
																																				ENSGACG00000013953	ENSGACP00000018421	contig08136	0	1	0	-	-	-	273
																																				ENSGACG00000009769	ENSGACP00000012923	contig08421	1	0	0	-	-	-	338
																																				ENSGACG00000003987	ENSGACP00000005228	contig08467	0	0	1	-	-	-	170
																																				ENSGACG00000008895	ENSGACP00000011747	contig08619	1	0	0	-	-	-	301
																																				ENSGACG00000009711	ENSGACP00000012818	contig08679	0	0	1	-	-	-	286
																																				ENSGACG00000013403	ENSGACP00000017723	contig08712	1	0	0	-	-	-	281
																																				ENSGACG00000007464	ENSGACP00000009953	contig08761	0	0	1	-	-	-	268
																																				ENSGACG00000012573	ENSGACP00000016634	contig08912	1	0	0	-	-	-	197
																																				ENSGACG00000011878	ENSGACP00000015709	contig08969	1	0	0	-	-	-	207
																																				ENSGACG00000006866	ENSGACP00000009097	contig08974	1	0	0	-	-	-	162
																																				ENSGACG00000009711	ENSGACP00000012842	contig09033	1	1	1	-	-	-	221
																																				ENSGACG00000011905	ENSGACP00000015774	contig09067	1	1	0	-	-	-	198
																																				ENSGACG00000004968	ENSGACP00000006640	contig09095	0	0	1	-	-	-	205
[truncated: 12 more columns]
